# Supplementary material for: Quantitative Proteomics Analysis of Tissue Interstitial Fluid for Identification of Novel Serum Candidate Diagnostic Marker for Hepatocellular Carcinoma
Source: Sci Rep. 2016 May 24;6:26499. doi: 10.1038/srep26499 (PMC4877711; doi:10.1038/srep26499)
Supplement: Supplementary Table S1 [file srep26499-s2.xls]

## Sheet: ID(unused>=2 & peptide>=2)
Table S1. Proteins identified and quantified by iTRAQ in HCC TIF samples.
No.	Unused	Total	%Cov	%Cov(50)	%Cov(95)	Accession	Name	Species	Peptides(95%)	HPPP	115:114	PVal 115:114	116:114	PVal 116:114	117:114	PVal 117:114		114:115	PVal 114:115	116:115	PVal 116:115	117:115	PVal 117:115		114:116	PVal 114:116	115:116	PVal 115:116	117:116	PVal 117:116		114:117	PVal 114:117	115:117	PVal 115:117	116:117	PVal 116:117
1	282.85	282.85	71.84	65.09	60.32	sp|Q13813|SPTA2_HUMAN	Spectrin alpha chain, brain OS=Homo sapiens GN=SPTAN1 PE=1 SV=3	HUMAN	211	#N/A	0.98525	0.490587	1.09196	0.00206074	1.07771	0.0135558		1.01497	0.490591	1.11176	6.58282e-06	1.10404	5.84735e-05		0.915783	0.00206074	0.899475	6.58278e-06	0.983361	0.408679		0.927891	0.0135558	0.905761	5.84732e-05	1.01692	0.408679
2	261.44	268.89	69.8	66.84	62.48	sp|Q01082|SPTB2_HUMAN	Spectrin beta chain, brain 1 OS=Homo sapiens GN=SPTBN1 PE=1 SV=2	HUMAN	174	#N/A	0.996332	0.893231	1.03707	0.393714	1.03082	0.417195		1.00368	0.893231	1.04431	0.154161	1.04333	0.0923488		0.964253	0.393714	0.957569	0.154161	0.988012	0.638866		0.970097	0.417195	0.958474	0.0923479	1.01213	0.638866
3	201.11	210.38	54.44	50.25	47.94	sp|P21333|FLNA_HUMAN	Filamin-A OS=Homo sapiens GN=FLNA PE=1 SV=4	HUMAN	149	P21333	0.953854	0.0456842	0.816809	0.00320235	0.83285	4.65914e-07		1.04838	0.0456843	0.855347	0.0163646	0.879346	5.5551e-06		1.22428	0.00320235	1.16912	0.0163646	1.02262	0.720595		1.2007	4.65912e-07	1.13721	5.55513e-06	0.977882	0.7206
4	182.27	189.13	57.34	51.48	46.24	sp|Q9Y490|TLN1_HUMAN	Talin-1 OS=Homo sapiens GN=TLN1 PE=1 SV=3	HUMAN	109	Q9Y490	0.996512	0.905521	1.07078	0.11731	1.07184	0.0578976		1.0035	0.905521	1.07608	0.0611321	1.08412	0.036139		0.933896	0.11731	0.929298	0.061132	0.994431	0.901247		0.932979	0.0578979	0.922407	0.036139	1.0056	0.901247
5	172.18	211.55	60.42	46.15	41.56	sp|Q09666|AHNK_HUMAN	Neuroblast differentiation-associated protein AHNAK OS=Homo sapiens GN=AHNAK PE=1 SV=2	HUMAN	121	Q09666	1.02041	0.335557	1.18314	2.03859e-07	1.2121	6.90639e-09		0.980003	0.335557	1.16403	2.32704e-06	1.19869	4.58139e-10		0.845208	2.03859e-07	0.859081	2.32704e-06	1.01992	0.407192		0.825018	6.90643e-09	0.834247	4.58137e-10	0.980471	0.407195
6	169.39	177.36	53.64	50.02	46.67	sp|P49327|FAS_HUMAN	Fatty acid synthase OS=Homo sapiens GN=FASN PE=1 SV=3	HUMAN	138	#N/A	0.9801	0.349666	1.20748	4.26861e-07	1.18546	2.58048e-07		1.0203	0.349667	1.23364	1.32105e-08	1.22158	2.00081e-09		0.828174	4.26861e-07	0.810611	1.32104e-08	0.98051	0.409478		0.843553	2.58048e-07	0.818609	2.00081e-09	1.01988	0.409478
7	168.1	168.44	89.33	82.76	82.76	sp|P02768|ALBU_HUMAN	Serum albumin OS=Homo sapiens GN=ALB PE=1 SV=2	HUMAN	371	P02768	0.979013	0.464666	0.391129	1.0337e-10	0.398784	1.32257e-21		1.02144	0.464668	0.387864	4.84118e-12	0.411857	6.55171e-27		2.5567	1.0337e-10	2.57822	4.84118e-12	1.11674	0.299278		2.50762	1.32257e-21	2.42803	6.55171e-27	0.895463	0.299278
8	163.6	186	54.34	50.04	46.35	sp|O75369|FLNB_HUMAN	Filamin-B OS=Homo sapiens GN=FLNB PE=1 SV=2	HUMAN	118	O75369	1.01022	0.68763	1.22559	2.39722e-06	1.22329	1.01331e-06		0.989887	0.68763	1.21669	2.46657e-06	1.22133	3.57634e-07		0.81593	2.39722e-06	0.821904	2.46657e-06	0.994189	0.823665		0.817466	1.01331e-06	0.818781	3.57633e-07	1.00584	0.823665
9	152.1	156.81	48.07	43.38	41.16	sp|P02751|FINC_HUMAN	Fibronectin OS=Homo sapiens GN=FN1 PE=1 SV=3	HUMAN	116	P02751	0.965228	0.401072	0.412634	0.00626243	0.244235	3.52011e-21		1.03602	0.401073	0.443184	0.0129549	0.25391	1.98703e-20		2.42345	0.00626243	2.2564	0.0129549	1.03475	0.928091		4.09442	3.52011e-21	3.9384	1.98703e-20	0.966421	0.928091
10	148.7	149.13	80.57	79.58	75.96	sp|O43707|ACTN4_HUMAN	Alpha-actinin-4 OS=Homo sapiens GN=ACTN4 PE=1 SV=2	HUMAN	228	O43707	0.980858	0.66221	1.04772	0.48308	1.06841	0.210411		1.01952	0.66221	1.06814	0.136533	1.09518	0.0280206		0.954456	0.48308	0.93621	0.136533	1.01162	0.711811		0.935967	0.210411	0.913093	0.0280206	0.988514	0.711811
11	147.48	176.01	32.97	25.48	20.96	sp|Q14204|DYHC1_HUMAN	Cytoplasmic dynein 1 heavy chain 1 OS=Homo sapiens GN=DYNC1H1 PE=1 SV=5	HUMAN	87	#N/A	0.95969	0.0865109	0.882228	0.000693853	0.896204	0.00216002		1.042	0.0865113	0.920242	0.00759877	0.941137	0.028307		1.13349	0.000693853	1.08667	0.00759877	1.01194	0.644314		1.11582	0.00216002	1.06254	0.028307	0.988204	0.644314
12	144.42	145.83	63.2	54.48	50.75	sp|P01024|CO3_HUMAN	Complement C3 OS=Homo sapiens GN=C3 PE=1 SV=2	HUMAN	90	P01024	1.01589	0.638839	0.544328	4.53239e-11	0.567486	1.35438e-18		0.98436	0.638839	0.537358	9.09458e-11	0.563528	6.06457e-19		1.83713	4.53239e-11	1.86096	9.0946e-11	1.05206	0.499289		1.76216	1.35438e-18	1.77453	6.06457e-19	0.950512	0.499289
13	128.73	155.38	30.18	22.64	18.93	sp|P04114|APOB_HUMAN	Apolipoprotein B-100 OS=Homo sapiens GN=APOB PE=1 SV=1	HUMAN	79	P04114	0.960207	0.111386	0.962285	0.424294	0.946031	0.0951822		1.04144	0.111386	1.0029	0.9452	0.993449	0.826003		1.03919	0.424294	0.997109	0.9452	0.979917	0.565651		1.05705	0.0951822	1.00659	0.826003	1.0205	0.565648
14	116.96	118.36	51.57	47.23	45.07	sp|Q06278|ADO_HUMAN	Aldehyde oxidase OS=Homo sapiens GN=AOX1 PE=2 SV=2	HUMAN	87	Q06278	0.985152	0.663859	2.8523	1.91298e-17	2.72543	5.96726e-19		1.01507	0.663859	2.88426	1.12019e-16	2.77517	7.14695e-18		0.350594	1.91298e-17	0.346709	1.12019e-16	0.960769	0.192277		0.366915	5.96726e-19	0.360339	7.14695e-18	1.04083	0.192277
15	115.02	115.84	50.69	41.43	39.7	sp|Q00610|CLH1_HUMAN	Clathrin heavy chain 1 OS=Homo sapiens GN=CLTC PE=1 SV=5	HUMAN	74	Q00610	0.987943	0.715698	1.13389	0.0143082	1.13438	0.00650861		1.0122	0.715698	1.15227	0.00149443	1.16056	3.3786e-05		0.881922	0.0143082	0.867849	0.00149442	0.993994	0.864046		0.881538	0.00650861	0.861656	3.37859e-05	1.00604	0.864046
16	113.65	144.46	37.98	23.19	18.21	sp|Q15149|PLEC1_HUMAN	Plectin-1 OS=Homo sapiens GN=PLEC1 PE=1 SV=3	HUMAN	72	#N/A	0.974364	0.365005	0.878562	0.000563739	0.870379	0.0335012		1.02631	0.365005	0.904322	0.00924035	0.899509	0.120808		1.13822	0.000563739	1.1058	0.00924038	0.984621	0.826217		1.14892	0.0335012	1.11172	0.120808	1.01562	0.826217
17	111.56	111.98	56.31	48.72	46.81	sp|Q9P2E9|RRBP1_HUMAN	Ribosome-binding protein 1 OS=Homo sapiens GN=RRBP1 PE=1 SV=4	HUMAN	77	Q9P2E9	0.989283	0.737361	1.34455	4.20229e-07	1.32486	3.48987e-07		1.01083	0.737365	1.36148	1.061e-08	1.34886	4.21047e-09		0.743743	4.20229e-07	0.734497	1.061e-08	0.985494	0.544212		0.754796	3.48988e-07	0.741367	4.21046e-09	1.01472	0.54421
18	110.64	111.48	61.02	56.26	51.59	sp|P18206|VINC_HUMAN	Vinculin OS=Homo sapiens GN=VCL PE=1 SV=4	HUMAN	65	#N/A	0.969002	0.245074	1.04915	0.265207	1.0682	0.0557716		1.03199	0.245075	1.08513	0.0383123	1.11033	0.00161301		0.953149	0.265207	0.921546	0.0383122	1.01172	0.669028		0.936152	0.0557716	0.900629	0.001613	0.98842	0.669031
19	107.6	108.06	47.9	44.91	43.01	sp|P01023|A2MG_HUMAN	Alpha-2-macroglobulin OS=Homo sapiens GN=A2M PE=1 SV=2	HUMAN	76	#N/A	0.948278	0.094812	0.52155	5.68116e-15	0.564756	8.24639e-15		1.05454	0.0948123	0.550017	3.26549e-16	0.599662	1.42877e-16		1.91736	5.68116e-15	1.81813	3.26549e-16	1.0822	0.0124679		1.77067	8.24639e-15	1.66761	1.42877e-16	0.92404	0.0124679
20	106.72	107.46	66.12	64.21	57.24	sp|P07900|HS90A_HUMAN	Heat shock protein HSP 90-alpha OS=Homo sapiens GN=HSP90AA1 PE=1 SV=5	HUMAN	118	#N/A	0.983668	0.796747	0.871821	0.280452	0.87579	0.253702		1.0166	0.796747	0.887823	0.202342	0.90227	0.205729		1.14702	0.280452	1.12635	0.202342	1.00909	0.77548		1.14183	0.253702	1.10831	0.205729	0.990988	0.77548
21	99.14	99.62	73.64	69.34	66.76	sp|P02787|TRFE_HUMAN	Serotransferrin OS=Homo sapiens GN=TF PE=1 SV=2	HUMAN	108	P02787	1.01288	0.867868	0.421955	6.01864e-05	0.428375	1.92268e-13		0.987281	0.867868	0.402756	1.02573e-05	0.42271	2.15421e-22		2.36992	6.01864e-05	2.48289	1.02573e-05	1.11044	0.542054		2.3344	1.92268e-13	2.36569	2.15421e-22	0.900542	0.542054
22	98.21	98.76	66.59	61.63	57.73	sp|P06737|PYGL_HUMAN	Glycogen phosphorylase, liver form OS=Homo sapiens GN=PYGL PE=1 SV=4	HUMAN	88	#N/A	0.946675	0.134187	2.82969	1.19476e-12	2.75216	5.25859e-14		1.05633	0.134187	2.98521	1.0674e-12	2.92982	1.0248e-14		0.353395	1.19476e-12	0.334984	1.0674e-12	0.986548	0.679905		0.363351	5.25859e-14	0.341318	1.0248e-14	1.01364	0.679903
23	97.81	98.28	69.07	66.41	66.41	sp|O75891|FTHFD_HUMAN	10-formyltetrahydrofolate dehydrogenase OS=Homo sapiens GN=ALDH1L1 PE=1 SV=2	HUMAN	81	#N/A	1.02281	0.5149	2.25718	8.82993e-15	2.29925	9.15802e-14		0.977694	0.5149	2.21564	5.2434e-16	2.27011	2.86335e-16		0.44303	8.82993e-15	0.451337	5.2434e-16	1.01595	0.654017		0.434924	9.15804e-14	0.440506	2.86335e-16	0.984299	0.654019
24	91.9	92.67	47.91	40.99	36.81	sp|P35573|GDE_HUMAN	Glycogen debranching enzyme OS=Homo sapiens GN=AGL PE=1 SV=3	HUMAN	52	#N/A	0.976594	0.592966	1.99346	1.01684e-14	1.93758	5.69251e-13		1.02397	0.592966	2.04094	8.67703e-14	1.9968	3.05602e-12		0.501641	1.01684e-14	0.48997	8.67703e-14	0.967717	0.22564		0.516108	5.69251e-13	0.500801	3.05602e-12	1.03336	0.225639
25	89.88	91.33	55.14	42.04	31.77	sp|Q14152|EIF3A_HUMAN	Eukaryotic translation initiation factor 3 subunit A OS=Homo sapiens GN=EIF3A PE=1 SV=1	HUMAN	49	#N/A	1.01162	0.653718	0.969243	0.35313	0.986476	0.674046		0.988516	0.653716	0.960375	0.162233	0.981445	0.500272		1.03173	0.35313	1.04126	0.162233	1.00982	0.738718		1.01371	0.674046	1.01891	0.500272	0.990275	0.738718
26	89.75	90.2	79.05	72.36	68.2	sp|P08133|ANXA6_HUMAN	Annexin A6 OS=Homo sapiens GN=ANXA6 PE=1 SV=3	HUMAN	70	#N/A	1.01406	0.645918	1.37797	2.18353e-08	1.40514	2.79273e-08		0.986133	0.645916	1.3617	5.66186e-09	1.40128	6.59747e-10		0.725707	2.18353e-08	0.734377	5.66185e-09	1.02131	0.484461		0.711672	2.79274e-08	0.713634	6.59747e-10	0.979137	0.484462
27	87.89	88.75	65.48	63	58.82	sp|P11142|HSP7C_HUMAN	Heat shock cognate 71 kDa protein OS=Homo sapiens GN=HSPA8 PE=1 SV=1	HUMAN	119	P11142	0.963906	0.615619	0.918309	0.416496	0.92867	0.390363		1.03745	0.615619	0.954379	0.489191	0.980249	0.608701		1.08896	0.416496	1.0478	0.489191	1.01933	0.628278		1.07681	0.390363	1.02015	0.608702	0.981042	0.628279
28	87.2	88.11	55.94	47.79	44.52	sp|P13639|EF2_HUMAN	Elongation factor 2 OS=Homo sapiens GN=EEF2 PE=1 SV=4	HUMAN	70	#N/A	1.00802	0.871546	1.13765	0.125116	1.13274	0.109677		0.992049	0.871546	1.13875	0.0269422	1.13456	0.0191892		0.879004	0.125116	0.878159	0.0269422	0.99371	0.803022		0.882817	0.109677	0.881396	0.0191892	1.00633	0.803018
29	85.32	137.85	83.41	79.71	76.91	sp|P12814|ACTN1_HUMAN	Alpha-actinin-1 OS=Homo sapiens GN=ACTN1 PE=1 SV=2	HUMAN	180	P12814	0.994132	0.880043	0.951885	0.736781	0.944379	0.302175		1.0059	0.880043	0.959016	0.767784	0.955356	0.227111		1.05055	0.736781	1.04273	0.767784	0.989851	0.940714		1.0589	0.302175	1.04673	0.227111	1.01025	0.940714
30	85.26	85.8	58.18	52.73	48.45	sp|P11586|C1TC_HUMAN	C-1-tetrahydrofolate synthase, cytoplasmic OS=Homo sapiens GN=MTHFD1 PE=1 SV=3	HUMAN	52	#N/A	0.996384	0.913519	2.056	1.37061e-14	1.93744	1.36662e-13		1.00363	0.913519	2.06558	5.83476e-15	1.96509	1.70813e-14		0.486381	1.37061e-14	0.484125	5.83476e-15	0.936852	0.00825613		0.516145	1.36662e-13	0.508882	1.70813e-14	1.0674	0.00825609
31	84.03	84.83	52.4	45.82	42.32	sp|P08603|CFAH_HUMAN	Complement factor H OS=Homo sapiens GN=CFH PE=1 SV=4	HUMAN	58	P08603	0.948461	0.242461	0.534894	1.02651e-06	0.524204	1.95121e-05		1.05434	0.242461	0.551942	9.83205e-07	0.555404	6.76465e-05		1.86953	1.02651e-06	1.81178	9.83205e-07	1.06906	0.669698		1.90765	1.95121e-05	1.80049	6.76465e-05	0.935399	0.669698
32	83.03	83.66	81.87	79.4	78.02	sp|P05062|ALDOB_HUMAN	Fructose-bisphosphate aldolase B OS=Homo sapiens GN=ALDOB PE=1 SV=2	HUMAN	166	P05062	1.01464	0.862029	3.06059	9.7165e-10	2.95218	1.1083e-10		0.985568	0.862026	3.02439	2.15051e-09	2.94604	8.25331e-11		0.326734	9.7165e-10	0.330645	2.15051e-09	0.975239	0.493303		0.338732	1.1083e-10	0.339439	8.25331e-11	1.02539	0.493303
33	82.61	83.59	68.63	61.35	61.35	sp|P26038|MOES_HUMAN	Moesin OS=Homo sapiens GN=MSN PE=1 SV=3	HUMAN	80	#N/A	1.0289	0.456914	0.890947	0.128279	0.914844	0.147296		0.971908	0.456914	0.86742	0.00693959	0.897402	0.00831138		1.1224	0.128279	1.15284	0.0069396	1.02168	0.579148		1.09308	0.147296	1.11433	0.00831139	0.978778	0.579149
34	82.29	83.95	61.54	47.29	42.37	sp|Q05682|CALD1_HUMAN	Caldesmon OS=Homo sapiens GN=CALD1 PE=1 SV=2	HUMAN	68	#N/A	1.04675	0.404503	1.1333	0.112113	1.1607	0.0262307		0.955333	0.404501	1.08295	0.207454	1.11474	0.0862666		0.882381	0.112113	0.923402	0.207454	1.02007	0.489748		0.861545	0.0262307	0.897069	0.0862666	0.980327	0.48975
35	81.94	82.88	41.86	31.08	30.05	sp|P0C0L5|CO4B_HUMAN	Complement C4-B OS=Homo sapiens GN=C4B PE=1 SV=1	HUMAN	48	#N/A	0.986295	0.776771	0.501551	7.16561e-05	0.53169	6.41095e-05		1.0139	0.776771	0.507993	4.35753e-05	0.541073	2.69179e-05		1.99382	7.16561e-05	1.96853	4.35753e-05	1.09222	0.14911		1.8808	6.41095e-05	1.84818	2.69179e-05	0.91557	0.14911
36	79.86	80.93	42.49	36.81	30.54	sp|P46940|IQGA1_HUMAN	Ras GTPase-activating-like protein IQGAP1 OS=Homo sapiens GN=IQGAP1 PE=1 SV=1	HUMAN	43	P46940	0.951763	0.270726	0.816728	0.000421918	0.851413	0.00319427		1.05068	0.270726	0.860995	0.00795828	0.903068	0.0669464		1.2244	0.000421918	1.16145	0.00795828	1.03468	0.545892		1.17452	0.00319427	1.10734	0.0669464	0.966486	0.545892
37	78.21	79.25	52.21	42.32	37.75	sp|P53621|COPA_HUMAN	Coatomer subunit alpha OS=Homo sapiens GN=COPA PE=1 SV=2	HUMAN	48	#N/A	0.944536	0.126153	1.0272	0.83281	1.03765	0.765349		1.05872	0.126153	1.09062	0.51147	1.10726	0.421079		0.973516	0.83281	0.916913	0.51147	1.00655	0.822383		0.963714	0.765349	0.903132	0.421079	0.993492	0.822383
38	76.85	77.73	63.4	57.69	54.71	sp|P55072|TERA_HUMAN	Transitional endoplasmic reticulum ATPase OS=Homo sapiens GN=VCP PE=1 SV=4	HUMAN	49	P55072	1.02629	0.470048	0.977338	0.69711	1.00529	0.915349		0.974387	0.470047	0.953793	0.393823	0.989206	0.802641		1.02319	0.69711	1.04845	0.393823	1.02737	0.443943		0.994741	0.915349	1.01091	0.802641	0.973356	0.443944
39	75.38	75.79	55.23	48.37	41.51	sp|P21399|ACOC_HUMAN	Cytoplasmic aconitate hydratase OS=Homo sapiens GN=ACO1 PE=1 SV=3	HUMAN	54	#N/A	0.944286	0.210645	1.55818	4.08657e-10	1.49422	2.72149e-10		1.059	0.210646	1.65244	5.77008e-11	1.59208	9.63199e-12		0.641773	4.08657e-10	0.605167	5.77008e-11	0.954322	0.212147		0.669245	2.72149e-10	0.628109	9.63199e-12	1.04787	0.212147
40	75.18	76.12	81.54	75.71	72.88	sp|P14618|KPYM_HUMAN	Pyruvate kinase isozymes M1/M2 OS=Homo sapiens GN=PKM2 PE=1 SV=4	HUMAN	53	P14618	0.937306	0.283042	0.424146	0.00181134	0.399203	5.21068e-10		1.06689	0.283042	0.443929	0.00174859	0.427152	3.85698e-11		2.35768	0.00181134	2.25261	0.00174859	1.05019	0.842177		2.50499	5.21066e-10	2.34109	3.85698e-11	0.952212	0.842177
41	73.42	74.96	70.33	60.77	60.77	sp|P01009|A1AT_HUMAN	Alpha-1-antitrypsin OS=Homo sapiens GN=SERPINA1 PE=1 SV=3	HUMAN	84	P01009	0.979154	0.807255	0.46365	0.000157991	0.507593	1.06318e-05		1.02129	0.807255	0.464202	2.59291e-06	0.519454	9.10341e-10		2.1568	0.000157991	2.15424	2.59291e-06	1.13855	0.13974		1.97008	1.06318e-05	1.9251	9.10342e-10	0.878314	0.13974
42	72.97	74.33	39.88	31.88	25.4	sp|P07814|SYEP_HUMAN	Bifunctional aminoacyl-tRNA synthetase OS=Homo sapiens GN=EPRS PE=1 SV=5	HUMAN	34	#N/A	1.03645	0.356801	1.16793	0.0210121	1.15089	0.0296376		0.964833	0.3568	1.12976	0.0167569	1.11989	0.0193807		0.856213	0.0210121	0.885143	0.0167569	0.979936	0.5915		0.868891	0.0296377	0.892943	0.0193807	1.02048	0.5915
43	72.56	73.1	74.32	69.86	66.19	sp|P13796|PLSL_HUMAN	Plastin-2 OS=Homo sapiens GN=LCP1 PE=1 SV=5	HUMAN	55	P13796	0.975331	0.575897	0.648542	0.000107064	0.643321	3.70188e-08		1.02529	0.575898	0.661881	3.2251e-05	0.663854	9.29214e-09		1.54192	0.000107064	1.51084	3.2251e-05	0.992167	0.917696		1.55444	3.70188e-08	1.50636	9.29214e-09	1.00789	0.91769
44	72.05	72.52	75.85	72.85	66.27	sp|P00352|AL1A1_HUMAN	Retinal dehydrogenase 1 OS=Homo sapiens GN=ALDH1A1 PE=1 SV=2	HUMAN	114	P00352	0.98747	0.774067	1.8623	6.98392e-08	1.89791	1.45521e-08		1.01269	0.774069	1.89513	3.20095e-12	1.93439	1.50376e-13		0.536971	6.98392e-08	0.527669	3.20095e-12	1.00737	0.833861		0.526895	1.45521e-08	0.51696	1.50376e-13	0.992688	0.833861
45	69.57	70.52	64.64	60.04	49.91	sp|P31948|STIP1_HUMAN	Stress-induced-phosphoprotein 1 OS=Homo sapiens GN=STIP1 PE=1 SV=1	HUMAN	44	#N/A	1.00422	0.919233	0.807353	0.00958266	0.899225	0.14116		0.995802	0.919233	0.805997	0.00120172	0.900248	0.0552135		1.23862	0.00958266	1.2407	0.00120172	1.10412	0.00737568		1.11207	0.14116	1.11081	0.0552135	0.905698	0.0073757
46	69.29	71.12	59.73	54.4	50.13	sp|P42224|STAT1_HUMAN	Signal transducer and activator of transcription 1-alpha/beta OS=Homo sapiens GN=STAT1 PE=1 SV=2	HUMAN	47	P42224	0.9904	0.81159	0.5584	1.97946e-10	0.579884	5.85333e-11		1.00969	0.811593	0.565173	3.66695e-09	0.590701	2.33182e-09		1.79083	1.97946e-10	1.76937	3.66695e-09	1.03333	0.373344		1.72448	5.85333e-11	1.6929	2.33182e-09	0.967742	0.373345
47	67.96	69.11	79.47	72.53	72.53	sp|P60709|ACTB_HUMAN	Actin, cytoplasmic 1 OS=Homo sapiens GN=ACTB PE=1 SV=1	HUMAN	178	P60709	0.901033	0.352343	0.719076	0.0529057	0.774176	0.0799104		1.10984	0.352343	0.795729	0.040048	0.85495	0.0288359		1.39067	0.0529057	1.25671	0.040048	1.06313	0.313203		1.2917	0.0799103	1.16966	0.0288359	0.940615	0.313203
48	67.87	69.02	49.37	35.41	32.02	sp|Q00341|VIGLN_HUMAN	Vigilin OS=Homo sapiens GN=HDLBP PE=1 SV=2	HUMAN	44	#N/A	0.992825	0.884969	1.3317	9.66908e-06	1.30328	0.000470922		1.00723	0.884969	1.34595	1.13515e-07	1.3263	2.59991e-06		0.750921	9.66908e-06	0.742972	1.13515e-07	0.975729	0.579229		0.767296	0.000470923	0.753978	2.59991e-06	1.02488	0.579229
49	67.61	68.38	73.33	68	65.87	sp|P00325|ADH1B_HUMAN	Alcohol dehydrogenase 1B OS=Homo sapiens GN=ADH1B PE=1 SV=2	HUMAN	114	P00325	0.81939	0.0261946	3.26189	0.00102507	3.18037	0.00434454		1.22042	0.0261946	3.96388	0.000629469	3.88436	0.00180401		0.306571	0.00102507	0.252278	0.000629469	0.981964	0.845566		0.314429	0.00434454	0.257443	0.00180401	1.01837	0.845565
50	67.48	68.57	51.31	45.48	40	sp|P34932|HSP74_HUMAN	Heat shock 70 kDa protein 4 OS=Homo sapiens GN=HSPA4 PE=1 SV=4	HUMAN	39	#N/A	0.973408	0.601092	0.715569	6.47077e-05	0.760456	0.000387192		1.02732	0.601093	0.733727	0.000376346	0.78541	0.00128985		1.39749	6.47077e-05	1.3629	0.000376346	1.05944	0.152503		1.315	0.000387192	1.27322	0.00128985	0.943894	0.152503
51	66.82	67.76	47.07	44.83	42.22	sp|P14625|ENPL_HUMAN	Endoplasmin OS=Homo sapiens GN=HSP90B1 PE=1 SV=1	HUMAN	38	P14625	0.971026	0.447012	0.412796	0.006263	0.401398	3.28929e-11		1.02984	0.447013	0.427594	0.00815603	0.415617	3.02016e-12		2.4225	0.006263	2.33867	0.00815603	1.12335	0.734098		2.49129	3.28928e-11	2.40606	3.02016e-12	0.890191	0.734098
52	66.8	68.24	85.37	82.39	81.19	sp|P04406|G3P_HUMAN	Glyceraldehyde-3-phosphate dehydrogenase OS=Homo sapiens GN=GAPDH PE=1 SV=3	HUMAN	105	P04406	0.946337	0.270889	1.02648	0.835829	0.999227	0.99346		1.05671	0.270889	1.08429	0.446034	1.06627	0.377034		0.974203	0.835829	0.922261	0.446034	0.971198	0.507706		1.00077	0.99346	0.937851	0.377034	1.02966	0.507705
53	66.4	86.8	25.1	13.35	10.3	sp|P78527|PRKDC_HUMAN	DNA-dependent protein kinase catalytic subunit OS=Homo sapiens GN=PRKDC PE=1 SV=3	HUMAN	38	P78527	0.960917	0.692679	0.832474	0.211944	0.828144	0.0983905		1.04067	0.692679	0.867845	0.180366	0.867776	0.00734331		1.20124	0.211944	1.15228	0.180367	0.995417	0.964849		1.20752	0.0983905	1.15237	0.00734331	1.0046	0.964849
54	65.51	66.36	79.79	73.68	72.42	sp|Q96KP4|CNDP2_HUMAN	Cytosolic non-specific dipeptidase OS=Homo sapiens GN=CNDP2 PE=1 SV=2	HUMAN	45	#N/A	0.989827	0.819928	1.63735	1.66094e-07	1.66338	2.78538e-09		1.01028	0.819931	1.65412	6.25974e-08	1.68962	3.14089e-10		0.610744	1.66094e-07	0.604551	6.25973e-08	1.00834	0.853367		0.601185	2.78539e-09	0.59185	3.14089e-10	0.991727	0.853367
55	64.54	66.07	42.48	33.49	28.01	sp|Q9HBL0|TENS1_HUMAN	Tensin-1 OS=Homo sapiens GN=TNS1 PE=1 SV=2	HUMAN	35	#N/A	0.975032	0.40266	1.33129	2.35717e-05	1.34353	3.83797e-06		1.02561	0.402662	1.36331	1.71392e-05	1.38535	1.54503e-06		0.751152	2.35717e-05	0.733509	1.71392e-05	1.00668	0.851007		0.744311	3.83797e-06	0.72184	1.54503e-06	0.99337	0.851011
56	63.78	64.7	46.3	40.42	38.8	sp|P02671|FIBA_HUMAN	Fibrinogen alpha chain OS=Homo sapiens GN=FGA PE=1 SV=2	HUMAN	53	P02671	1.03814	0.420266	0.965827	0.719692	0.966011	0.68718		0.963257	0.420266	0.929612	0.414086	0.937208	0.385639		1.03538	0.719692	1.07572	0.414086	1.00424	0.910305		1.03518	0.68718	1.067	0.385639	0.995779	0.910305
57	62.91	64.86	32.85	26.34	20.16	sp|Q05707|COEA1_HUMAN	Collagen alpha-1(XIV) chain OS=Homo sapiens GN=COL14A1 PE=1 SV=3	HUMAN	35	#N/A	1.07087	0.140444	0.991327	0.916036	0.924633	0.236229		0.93382	0.140443	0.928492	0.335416	0.872921	0.0593925		1.00875	0.916036	1.07702	0.335416	0.932576	0.381884		1.08151	0.236229	1.14558	0.0593925	1.0723	0.381884
58	62.74	63.56	76.39	68.45	63.3	sp|P08670|VIME_HUMAN	Vimentin OS=Homo sapiens GN=VIM PE=1 SV=4	HUMAN	54	#N/A	1.06098	0.197825	0.677394	2.51107e-05	0.699555	2.01804e-05		0.942524	0.197825	0.635014	1.18903e-07	0.672932	4.3447e-08		1.47625	2.51107e-05	1.57477	1.18903e-07	1.05543	0.106638		1.42948	2.01804e-05	1.48603	4.3447e-08	0.947484	0.106638
59	62.73	63.42	65.28	61.29	60.15	sp|P04040|CATA_HUMAN	Catalase OS=Homo sapiens GN=CAT PE=1 SV=3	HUMAN	57	P04040	1.03321	0.356331	1.96273	1.27598e-10	1.93221	4.35765e-11		0.967854	0.356331	1.90246	4.47772e-12	1.88055	4.21774e-12		0.509496	1.27598e-10	0.525636	4.47772e-12	0.982325	0.574793		0.517542	4.35765e-11	0.531758	4.21774e-12	1.01799	0.574793
60	62.21	63.57	53.41	45.71	37.03	sp|Q7KZF4|SND1_HUMAN	Staphylococcal nuclease domain-containing protein 1 OS=Homo sapiens GN=SND1 PE=1 SV=1	HUMAN	40	#N/A	0.962402	0.458383	1.05611	0.226612	1.04483	0.362519		1.03907	0.458383	1.10021	0.132064	1.09468	0.0988657		0.946873	0.226612	0.908914	0.132064	0.984574	0.650464		0.957088	0.36252	0.91351	0.0988657	1.01567	0.650464
61	61.84	62.82	46.22	39.32	37.71	sp|P22314|UBA1_HUMAN	Ubiquitin-like modifier-activating enzyme 1 OS=Homo sapiens GN=UBA1 PE=1 SV=3	HUMAN	47	P22314	0.999959	1	1.03931	0.602045	1.05757	0.310484		1.00004	1	1.04059	0.536403	1.06091	0.258278		0.962179	0.602045	0.960994	0.536403	1.00634	0.910253		0.945563	0.310485	0.942584	0.258278	0.993704	0.910253
62	61.4	62.59	73.52	69.45	64.56	sp|P02675|FIBB_HUMAN	Fibrinogen beta chain OS=Homo sapiens GN=FGB PE=1 SV=2	HUMAN	58	P02675	0.959576	0.270949	0.835501	0.00639526	0.880007	0.0579373		1.04213	0.27095	0.872152	0.00561632	0.923337	0.104333		1.19689	0.00639526	1.14659	0.00561633	1.04914	0.122732		1.13636	0.0579373	1.08303	0.104333	0.953159	0.122732
63	61.31	76.95	64.9	62.4	58.5	sp|P08107|HSP71_HUMAN	Heat shock 70 kDa protein 1A/1B OS=Homo sapiens GN=HSPA1A PE=1 SV=5	HUMAN	87	P08107	1.03884	0.446154	0.65335	7.33038e-05	0.671646	0.000881015		0.962612	0.446154	0.62522	1.89906e-07	0.65068	4.3639e-06		1.53057	7.33038e-05	1.59944	1.89906e-07	1.03536	0.603462		1.48888	0.000881015	1.53685	4.36391e-06	0.965846	0.603462
64	61.22	62	80.45	74.38	70.34	sp|P50395|GDIB_HUMAN	Rab GDP dissociation inhibitor beta OS=Homo sapiens GN=GDI2 PE=1 SV=2	HUMAN	42	#N/A	0.981949	0.770204	0.90816	0.479245	0.96545	0.76528		1.01838	0.770206	0.928584	0.453265	0.992726	0.924798		1.10113	0.479245	1.07691	0.453265	1.05154	0.475015		1.03579	0.76528	1.00733	0.924798	0.950987	0.475015
65	61.1	62.13	64.57	61.61	57.68	sp|P07237|PDIA1_HUMAN	Protein disulfide-isomerase OS=Homo sapiens GN=P4HB PE=1 SV=3	HUMAN	40	#N/A	1.01839	0.538685	0.383993	0.0161136	0.338144	4.98167e-16		0.981943	0.538684	0.386383	0.0188165	0.335086	1.64639e-14		2.60421	0.0161136	2.58811	0.0188165	1.154	0.736726		2.95732	4.98165e-16	2.9843	1.64639e-14	0.866549	0.736726
66	61.04	76.46	27.15	17.1	13.16	sp|P98160|PGBM_HUMAN	Basement membrane-specific heparan sulfate proteoglycan core protein OS=Homo sapiens GN=HSPG2 PE=1 SV=3	HUMAN	45	P98160	1.02196	0.510977	0.671029	2.11653e-09	0.693729	1.31124e-07		0.97851	0.510977	0.660099	2.14575e-08	0.685288	6.39359e-08		1.49025	2.11653e-09	1.51492	2.14575e-08	1.03207	0.522131		1.44148	1.31124e-07	1.45924	6.39359e-08	0.968929	0.522132
67	60.81	101.52	65.88	62.29	60.36	sp|P08238|HS90B_HUMAN	Heat shock protein HSP 90-beta OS=Homo sapiens GN=HSP90AB1 PE=1 SV=4	HUMAN	113	#N/A	1.0118	0.870316	0.734461	0.0014737	0.763365	0.000536638		0.988342	0.870312	0.727671	0.000811103	0.756572	6.45088e-05		1.36154	0.0014737	1.37425	0.000811103	1.03043	0.525912		1.30999	0.000536638	1.32175	6.45089e-05	0.970473	0.525912
68	60.7	64.04	37.19	21.33	18.01	sp|P35579|MYH9_HUMAN	Myosin-9 OS=Homo sapiens GN=MYH9 PE=1 SV=4	HUMAN	30	P35579	1.02875	0.762625	0.535191	0.038135	0.506838	0.00239882		0.972057	0.762623	0.543963	0.0455572	0.499485	0.00278689		1.86849	0.038135	1.83836	0.0455572	1.05149	0.902963		1.97302	0.00239882	2.00206	0.00278689	0.951034	0.902963
69	60.29	62.04	50	37.75	32.96	sp|P19338|NUCL_HUMAN	Nucleolin OS=Homo sapiens GN=NCL PE=1 SV=3	HUMAN	35	P19338	1.00511	0.923201	0.9968	0.967501	1.01597	0.84178		0.994919	0.923201	0.995964	0.939342	1.02006	0.744261		1.00321	0.967501	1.00405	0.939342	1.01286	0.706861		0.984282	0.84178	0.980333	0.744261	0.987298	0.706861
70	60.27	67.23	64.22	57.19	52.45	sp|P11021|GRP78_HUMAN	78 kDa glucose-regulated protein OS=Homo sapiens GN=HSPA5 PE=1 SV=2	HUMAN	40	P11021	1.0097	0.827972	0.450219	0.0019467	0.423714	1.77461e-11		0.990395	0.827972	0.455675	0.0029865	0.422201	1.98786e-10		2.22114	0.0019467	2.19455	0.0029865	1.13269	0.585119		2.36009	1.77461e-11	2.36854	1.98786e-10	0.882851	0.585119
71	59.45	60.74	63.35	60.68	56.76	sp|P36871|PGM1_HUMAN	Phosphoglucomutase-1 OS=Homo sapiens GN=PGM1 PE=1 SV=3	HUMAN	50	P36871	0.993845	0.844931	2.74573	8.67027e-13	2.63008	1.46736e-12		1.00619	0.844931	2.75803	8.13075e-13	2.65982	1.02063e-12		0.364202	8.67027e-13	0.362578	8.13073e-13	0.971328	0.351202		0.380216	1.46736e-12	0.375966	1.02063e-12	1.02952	0.351201
72	59.29	60.57	75.62	71.18	68.47	sp|Q93088|BHMT1_HUMAN	Betaine--homocysteine S-methyltransferase 1 OS=Homo sapiens GN=BHMT PE=1 SV=2	HUMAN	77	Q93088	0.994405	0.948497	4.63429	1.00313e-09	4.36859	8.42747e-10		1.00563	0.948497	4.68743	2.38553e-10	4.42896	5.35554e-10		0.215783	1.00313e-09	0.213337	2.38553e-10	0.9501	0.181888		0.228907	8.42747e-10	0.225787	5.35554e-10	1.05252	0.181888
73	58.79	59.83	55.94	46.65	41.12	sp|P02452|CO1A1_HUMAN	Collagen alpha-1(I) chain OS=Homo sapiens GN=COL1A1 PE=1 SV=5	HUMAN	95	#N/A	0.766579	0.260942	0.701262	0.164529	0.648506	0.0864139		1.3045	0.260942	0.919151	0.60082	0.851974	0.147834		1.426	0.164529	1.08796	0.60082	0.91784	0.288935		1.54201	0.0864139	1.17374	0.147834	1.08951	0.288935
74	58.75	60.32	78.66	74.82	73.38	sp|P00558|PGK1_HUMAN	Phosphoglycerate kinase 1 OS=Homo sapiens GN=PGK1 PE=1 SV=3	HUMAN	60	#N/A	0.993138	0.886461	0.985966	0.854181	1.02088	0.749952		1.00691	0.886461	0.995097	0.930185	1.0395	0.405027		1.01423	0.854181	1.00493	0.930185	1.04083	0.223751		0.979547	0.749952	0.962003	0.405027	0.960773	0.223752
75	58.68	59.26	38.97	37.18	35.02	sp|P00450|CERU_HUMAN	Ceruloplasmin OS=Homo sapiens GN=CP PE=1 SV=1	HUMAN	40	P00450	0.946292	0.277993	0.560389	0.000164091	0.53865	3.55313e-09		1.05676	0.277993	0.593082	0.000771733	0.572206	2.58028e-08		1.78448	0.000164091	1.68611	0.000771735	1.02948	0.750642		1.85649	3.55312e-09	1.74762	2.58028e-08	0.971368	0.750644
76	58.61	60.63	33.46	26.7	20.76	sp|Q04637|IF4G1_HUMAN	Eukaryotic translation initiation factor 4 gamma 1 OS=Homo sapiens GN=EIF4G1 PE=1 SV=4	HUMAN	30	#N/A	1.04675	0.298126	1.07479	0.345088	1.09642	0.128738		0.955341	0.298125	1.03267	0.656675	1.05712	0.225085		0.930414	0.345088	0.968365	0.656675	1.01477	0.785718		0.912057	0.128738	0.945966	0.225085	0.98545	0.785721
77	58.51	58.93	55.53	50	46.24	sp|P00439|PH4H_HUMAN	Phenylalanine-4-hydroxylase OS=Homo sapiens GN=PAH PE=1 SV=1	HUMAN	35	#N/A	0.979881	0.730499	2.51784	5.93445e-08	2.35623	6.65968e-07		1.02053	0.730499	2.58238	3.98147e-10	2.4232	1.28703e-09		0.397165	5.93445e-08	0.387239	3.98146e-10	0.921387	0.164243		0.424407	6.65968e-07	0.412677	1.28703e-09	1.08532	0.164243
78	58.43	59.27	48.24	41.74	38.22	sp|Q13200|PSMD2_HUMAN	26S proteasome non-ATPase regulatory subunit 2 OS=Homo sapiens GN=PSMD2 PE=1 SV=3	HUMAN	35	#N/A	1.05207	0.36575	1.08997	0.100564	1.1092	0.0794805		0.950504	0.36575	1.03923	0.430783	1.06337	0.107501		0.917457	0.100564	0.962255	0.430783	1.01137	0.726371		0.901549	0.0794805	0.940405	0.1075	0.98876	0.726372
79	58.39	59.85	70.52	66.47	64.16	sp|P28838|AMPL_HUMAN	Cytosol aminopeptidase OS=Homo sapiens GN=LAP3 PE=1 SV=3	HUMAN	48	P28838	1.03115	0.459645	1.46563	2.60729e-05	1.44071	1.62165e-05		0.969788	0.459644	1.42844	2.75654e-06	1.41046	2.23963e-07		0.682302	2.60729e-05	0.700062	2.75653e-06	0.979786	0.493659		0.694103	1.62165e-05	0.708987	2.23963e-07	1.02063	0.493658
80	57.85	58.83	44.62	35.36	26.9	sp|P26640|SYVC_HUMAN	Valyl-tRNA synthetase OS=Homo sapiens GN=VARS PE=1 SV=4	HUMAN	37	#N/A	0.969133	0.432855	0.932628	0.436125	0.92983	0.282541		1.03185	0.432855	0.964522	0.70181	0.96744	0.632531		1.07224	0.436125	1.03678	0.70181	0.99604	0.930127		1.07546	0.282541	1.03366	0.632531	1.00398	0.930127
81	57.63	58.67	87	86.07	83.9	sp|P42330|AK1C3_HUMAN	Aldo-keto reductase family 1 member C3 OS=Homo sapiens GN=AKR1C3 PE=1 SV=3	HUMAN	74	#N/A	0.898148	0.320493	0.701997	0.198239	0.777049	0.206533		1.1134	0.320493	0.770776	0.380746	0.864572	0.525661		1.42451	0.198239	1.29739	0.380746	1.09529	0.421415		1.28692	0.206533	1.15664	0.525661	0.913	0.421415
82	57.43	58.33	73.54	63.83	61.89	sp|P00966|ASSY_HUMAN	Argininosuccinate synthase OS=Homo sapiens GN=ASS1 PE=1 SV=2	HUMAN	59	#N/A	0.986101	0.679029	3.04242	3.85654e-10	2.85144	5.46238e-11		1.01409	0.679029	3.07821	1.45203e-10	2.90831	2.69111e-11		0.328685	3.85654e-10	0.324864	1.45203e-10	0.94232	0.0625909		0.3507	5.46238e-11	0.343843	2.69111e-11	1.06121	0.0625907
83	57.07	58.3	71.45	68.65	62.54	sp|O75083|WDR1_HUMAN	WD repeat-containing protein 1 OS=Homo sapiens GN=WDR1 PE=1 SV=4	HUMAN	39	#N/A	0.9464	0.344689	0.812885	0.0390618	0.893434	0.540496		1.05664	0.344689	0.859345	0.0417698	0.951311	0.784569		1.23019	0.0390618	1.16368	0.0417698	1.09726	0.641198		1.11928	0.540496	1.05118	0.784569	0.911362	0.641198
84	56.69	59.35	63.19	58.66	56.89	sp|Q16851|UGPA_HUMAN	UTP--glucose-1-phosphate uridylyltransferase OS=Homo sapiens GN=UGP2 PE=1 SV=5	HUMAN	60	#N/A	0.974733	0.438615	2.78281	8.88886e-15	2.68774	1.03178e-14		1.02592	0.438616	2.85447	1.25548e-14	2.77689	1.471e-15		0.359348	8.88886e-15	0.350328	1.25548e-14	0.977721	0.573369		0.372059	1.03178e-14	0.360115	1.471e-15	1.02279	0.573369
85	56.67	58.08	41.86	30.07	26.16	sp|Q86UP2|KTN1_HUMAN	Kinectin OS=Homo sapiens GN=KTN1 PE=1 SV=1	HUMAN	27	#N/A	1.02418	0.627603	1.08638	0.116122	1.05444	0.301294		0.976396	0.627603	1.06346	0.183909	1.03668	0.343063		0.920489	0.116122	0.940325	0.183909	0.964453	0.384087		0.94837	0.301294	0.964615	0.343063	1.03686	0.384086
86	56.52	58.23	58.29	51.07	47.62	sp|P12956|XRCC6_HUMAN	X-ray repair cross-complementing protein 6 OS=Homo sapiens GN=XRCC6 PE=1 SV=2	HUMAN	34	#N/A	1.04747	0.322285	0.870129	0.0764433	0.984792	0.808242		0.954681	0.322285	0.830229	0.00119545	0.945884	0.187921		1.14925	0.0764433	1.20449	0.00119545	1.12663	0.00617702		1.01544	0.808242	1.05721	0.187921	0.8876	0.00617703
87	56.22	63.52	41.46	29.52	22.48	sp|Q13576|IQGA2_HUMAN	Ras GTPase-activating-like protein IQGAP2 OS=Homo sapiens GN=IQGAP2 PE=1 SV=4	HUMAN	29	Q13576	0.980649	0.760153	1.74244	1.15596e-09	1.77571	2.14783e-08		1.01973	0.760153	1.77861	6.0115e-09	1.82225	1.08751e-08		0.573908	1.15596e-09	0.562236	6.01149e-09	1.01627	0.76969		0.563154	2.14783e-08	0.548773	1.08751e-08	0.983989	0.769692
88	55.81	60.03	63.98	60.04	57.35	sp|P06744|G6PI_HUMAN	Glucose-6-phosphate isomerase OS=Homo sapiens GN=GPI PE=1 SV=4	HUMAN	67	P06744	0.994326	0.911155	0.924225	0.303076	0.94854	0.411898		1.00571	0.911155	0.931412	0.321037	0.965399	0.51957		1.08199	0.303076	1.07364	0.321037	1.02209	0.505658		1.05425	0.411898	1.03584	0.51957	0.978384	0.505659
89	55.6	56.82	73.15	69.95	63.55	sp|P00738|HPT_HUMAN	Haptoglobin OS=Homo sapiens GN=HP PE=1 SV=1	HUMAN	45	#N/A	1.07366	0.272422	0.850788	0.250742	0.870274	0.191768		0.931391	0.272422	0.792056	0.0376185	0.818197	0.0356603		1.17538	0.250742	1.26254	0.0376186	1.02485	0.670741		1.14906	0.191768	1.2222	0.0356604	0.975753	0.670741
90	55.56	57.93	32.05	26.64	23.93	sp|O94979|SC31A_HUMAN	Protein transport protein Sec31A OS=Homo sapiens GN=SEC31A PE=1 SV=3	HUMAN	33	#N/A	0.974169	0.400358	1.38574	1.0677e-06	1.32854	2.01107e-06		1.02652	0.400358	1.42489	2.19261e-06	1.37581	8.0944e-06		0.721634	1.0677e-06	0.701807	2.1926e-06	0.959402	0.182262		0.752706	2.01107e-06	0.726845	8.09439e-06	1.04232	0.182262
91	55.5	56.89	43.53	35.68	31.4	sp|Q9HC35|EMAL4_HUMAN	Echinoderm microtubule-associated protein-like 4 OS=Homo sapiens GN=EML4 PE=1 SV=3	HUMAN	43	#N/A	0.984047	0.773565	1.01698	0.742315	1.04565	0.432972		1.01621	0.773565	1.03579	0.514447	1.06905	0.11451		0.983309	0.742315	0.965443	0.514446	1.02113	0.534925		0.95634	0.432972	0.935406	0.11451	0.979306	0.534925
92	54.99	57.62	76.81	71.5	64.01	sp|O75874|IDHC_HUMAN	Isocitrate dehydrogenase [NADP] cytoplasmic OS=Homo sapiens GN=IDH1 PE=1 SV=2	HUMAN	67	O75874	0.954358	0.181396	1.74101	5.15059e-09	1.66715	1.97508e-09		1.04782	0.181396	1.82963	5.32496e-12	1.76083	5.80427e-12		0.57438	5.15059e-09	0.54656	5.32496e-12	0.954172	0.140733		0.599827	1.97508e-09	0.567914	5.80427e-12	1.04803	0.140733
93	54.53	58.6	63.56	61.19	57.03	sp|P30101|PDIA3_HUMAN	Protein disulfide-isomerase A3 OS=Homo sapiens GN=PDIA3 PE=1 SV=4	HUMAN	32	#N/A	1.02458	0.694777	0.469567	0.00355549	0.46193	1.47258e-07		0.976014	0.694777	0.468419	0.00383071	0.45009	8.6861e-09		2.12962	0.00355549	2.13484	0.00383071	1.14713	0.562802		2.16483	1.47258e-07	2.22178	8.6861e-09	0.871739	0.562802
94	54.5	55.38	41.51	40.72	36.64	sp|P11940|PABP1_HUMAN	Polyadenylate-binding protein 1 OS=Homo sapiens GN=PABPC1 PE=1 SV=2	HUMAN	35	P11940	0.968914	0.511386	1.04187	0.564356	1.14344	0.0267809		1.03208	0.511387	1.07568	0.240966	1.18779	0.00481187		0.959811	0.564356	0.929643	0.240966	1.09049	0.0206182		0.874557	0.0267809	0.8419	0.00481187	0.917019	0.0206183
95	54.41	58.05	42.39	32.94	29.15	sp|O43491|E41L2_HUMAN	Band 4.1-like protein 2 OS=Homo sapiens GN=EPB41L2 PE=1 SV=1	HUMAN	27	#N/A	1.05508	0.442903	0.921975	0.355259	0.944488	0.573856		0.947792	0.442902	0.876321	0.0466436	0.90563	0.22448		1.08463	0.355259	1.14113	0.0466436	1.02153	0.621163		1.05877	0.573856	1.1042	0.22448	0.978928	0.621164
96	54.35	67.53	30.61	17.81	14.13	sp|P22105|TENX_HUMAN	Tenascin-X OS=Homo sapiens GN=TNXB PE=1 SV=3	HUMAN	30	P22105	1.01426	0.71551	1.65521	0.00313167	1.51223	0.0109069		0.985938	0.71551	1.62578	0.00377783	1.50006	0.0113016		0.604153	0.00313167	0.615089	0.00377783	0.915036	0.0540713		0.661275	0.0109069	0.666641	0.0113016	1.09285	0.0540712
97	54.2	57.88	26.39	18.55	14.26	sp|Q92614|MY18A_HUMAN	Myosin-XVIIIa OS=Homo sapiens GN=MYO18A PE=1 SV=3	HUMAN	27	Q92614	1.00859	0.85767	1.40206	7.38625e-06	1.34319	5.89063e-05		0.991486	0.85767	1.39391	7.68997e-06	1.34092	1.66302e-06		0.713238	7.38625e-06	0.717405	7.68997e-06	0.951747	0.240839		0.744495	5.89063e-05	0.745757	1.66302e-06	1.0507	0.240839
98	54.15	59.93	63.66	52.96	43.52	sp|P02788|TRFL_HUMAN	Lactotransferrin OS=Homo sapiens GN=LTF PE=1 SV=6	HUMAN	29	P02788	0.995568	0.908448	0.49433	0.0708092	0.377342	1.90915e-10		1.00445	0.908448	0.516096	0.0897634	0.382597	4.70266e-10		2.02294	0.0708092	1.93762	0.0897635	1.0505	0.909084		2.65012	1.90915e-10	2.61372	4.70266e-10	0.951927	0.909084
99	53.76	57.04	77.22	77.22	75.63	sp|O60218|AK1BA_HUMAN	Aldo-keto reductase family 1 member B10 OS=Homo sapiens GN=AKR1B10 PE=1 SV=1	HUMAN	82	#N/A	0.973693	0.589583	0.370271	0.148522	0.105056	3.15748e-09		1.02702	0.589584	0.32356	0.0991516	0.107601	1.53822e-09		2.70072	0.148522	3.09062	0.0991516	1.1526	0.861543		9.51872	3.15748e-09	9.29356	1.53822e-09	0.867606	0.861543
100	53.49	54.46	49.72	48.15	45.01	sp|Q04446|GLGB_HUMAN	1,4-alpha-glucan-branching enzyme OS=Homo sapiens GN=GBE1 PE=1 SV=2	HUMAN	37	#N/A	0.943625	0.177355	1.94348	7.69374e-09	2.04456	1.46541e-09		1.05974	0.177355	2.06035	1.47254e-09	2.17967	1.07152e-09		0.514541	7.69374e-09	0.485353	1.47254e-09	1.05192	0.242553		0.489103	1.46541e-09	0.458786	1.07152e-09	0.950645	0.242553
101	53.39	54.11	61.24	59.17	59.17	sp|P09467|F16P1_HUMAN	Fructose-1,6-bisphosphatase 1 OS=Homo sapiens GN=FBP1 PE=1 SV=4	HUMAN	47	#N/A	0.955671	0.503972	2.66598	6.95836e-09	2.58844	1.58381e-09		1.04639	0.503973	2.79279	5.56044e-10	2.71951	7.01286e-11		0.375097	6.95836e-09	0.358065	5.56044e-10	0.972945	0.488479		0.386333	1.58381e-09	0.367713	7.01286e-11	1.02781	0.488479
102	53.13	53.79	76.69	76.27	72.67	sp|Q13228|SBP1_HUMAN	Selenium-binding protein 1 OS=Homo sapiens GN=SELENBP1 PE=1 SV=2	HUMAN	36	#N/A	1.05181	0.239662	1.89454	1.33855e-07	1.89459	1.8034e-08		0.950744	0.239662	1.8102	2.13502e-09	1.82473	1.0505e-10		0.527832	1.33855e-07	0.552425	2.13502e-09	0.999985	1		0.52782	1.80341e-08	0.548026	1.0505e-10	1.00002	1
103	52.57	55.35	39.92	30.74	25.82	sp|O60841|IF2P_HUMAN	Eukaryotic translation initiation factor 5B OS=Homo sapiens GN=EIF5B PE=1 SV=4	HUMAN	26	O60841	1.03564	0.331048	0.92887	0.181865	0.965376	0.454424		0.965586	0.331048	0.899394	0.0531012	0.939291	0.109252		1.07658	0.181865	1.11186	0.0531012	1.0331	0.459862		1.03586	0.454424	1.06463	0.109252	0.967962	0.459862
104	52.12	52.63	80.65	72.12	72.12	sp|P06733|ENOA_HUMAN	Alpha-enolase OS=Homo sapiens GN=ENO1 PE=1 SV=2	HUMAN	55	P06733	0.966191	0.693879	0.921703	0.577997	0.916816	0.532129		1.03499	0.693879	0.962045	0.59844	0.957352	0.501269		1.08495	0.577997	1.03945	0.59844	0.984134	0.714881		1.09073	0.532129	1.04455	0.50127	1.01612	0.71488
105	52.08	53.46	72.53	64.4	60	sp|P07099|HYEP_HUMAN	Epoxide hydrolase 1 OS=Homo sapiens GN=EPHX1 PE=1 SV=1	HUMAN	41	#N/A	1.03576	0.661407	0.584717	3.31733e-05	0.598877	3.65909e-05		0.965479	0.661407	0.564115	4.31281e-09	0.581568	3.06753e-08		1.71023	3.31733e-05	1.77269	4.31281e-09	1.01842	0.665194		1.66979	3.65909e-05	1.71949	3.06753e-08	0.98191	0.665195
106	51.63	52.77	65.9	65.9	65.9	sp|P32754|HPPD_HUMAN	4-hydroxyphenylpyruvate dioxygenase OS=Homo sapiens GN=HPD PE=1 SV=2	HUMAN	52	#N/A	0.962552	0.536012	3.50543	4.85331e-11	3.31675	5.21103e-12		1.03891	0.536012	3.62787	6.11342e-12	3.45791	6.66254e-13		0.285271	4.85331e-11	0.275644	6.11342e-12	0.949541	0.187539		0.3015	5.21103e-12	0.289192	6.66254e-13	1.05314	0.187539
107	51.26	52.6	82.11	73.68	71.32	sp|P08319|ADH4_HUMAN	Alcohol dehydrogenase 4 OS=Homo sapiens GN=ADH4 PE=1 SV=4	HUMAN	64	#N/A	0.91507	0.0549901	5.20511	6.84418e-09	4.66455	9.77943e-09		1.09281	0.0549902	5.57576	1.32989e-09	5.05488	1.91625e-09		0.192119	6.84418e-09	0.179348	1.32989e-09	0.900482	0.00822204		0.214383	9.77943e-09	0.197829	1.91625e-09	1.11052	0.00822201
108	50.14	51.11	57.03	49.68	48.56	sp|Q9Y3Z3|SAMH1_HUMAN	SAM domain and HD domain-containing protein 1 OS=Homo sapiens GN=SAMHD1 PE=1 SV=2	HUMAN	30	#N/A	0.992243	0.874554	0.912708	0.113881	0.895312	0.0625819		1.00782	0.874554	0.921653	0.121553	0.911038	0.190065		1.09564	0.113881	1.08501	0.121553	0.974986	0.658025		1.11693	0.0625819	1.09765	0.190065	1.02566	0.658024
109	49.98	51.95	36.29	23.25	21.47	sp|Q15075|EEA1_HUMAN	Early endosome antigen 1 OS=Homo sapiens GN=EEA1 PE=1 SV=2	HUMAN	31	#N/A	1.02602	0.59272	1.00415	0.94289	1.01668	0.755178		0.974639	0.59272	0.983539	0.78734	1.00077	0.990245		0.995867	0.94289	1.01674	0.78734	1.0066	0.873859		0.983591	0.755178	0.99923	0.990245	0.993448	0.873859
110	49.97	52.28	32.18	18.86	16.98	sp|Q15746|MYLK_HUMAN	Myosin light chain kinase, smooth muscle OS=Homo sapiens GN=MYLK PE=1 SV=3	HUMAN	28	#N/A	1.01686	0.76556	1.36998	0.000320069	1.2979	0.00152676		0.983416	0.765558	1.35017	0.0009443	1.28728	0.00103666		0.729936	0.000320069	0.740649	0.000944299	0.942358	0.158273		0.770472	0.00152676	0.776829	0.00103666	1.06117	0.158273
111	49.81	51.65	46.07	35.05	31.69	sp|P53618|COPB_HUMAN	Coatomer subunit beta OS=Homo sapiens GN=COPB1 PE=1 SV=3	HUMAN	28	P53618	0.978366	0.701448	1.12044	0.121947	1.0285	0.653309		1.02211	0.701448	1.14753	0.0121448	1.06004	0.348204		0.892503	0.121947	0.871439	0.0121448	0.914567	0.099612		0.97229	0.653309	0.943363	0.348204	1.09341	0.0996118
112	49.75	52.11	35.24	23.05	19.97	sp|Q07157|ZO1_HUMAN	Tight junction protein ZO-1 OS=Homo sapiens GN=TJP1 PE=1 SV=3	HUMAN	25	Q07157	1.06382	0.778919	1.09144	0.137755	1.12502	0.103021		0.940009	0.778919	1.03805	0.870485	1.07588	0.749963		0.916224	0.137755	0.963341	0.870485	1.02368	0.695791		0.888871	0.103021	0.929469	0.749963	0.976867	0.695791
113	49.68	51.4	63.14	55.03	51.5	sp|P23141|EST1_HUMAN	Liver carboxylesterase 1 OS=Homo sapiens GN=CES1 PE=1 SV=2	HUMAN	35	#N/A	0.956895	0.325362	0.771701	0.000617663	0.779764	0.00112864		1.04505	0.325362	0.807116	0.00452466	0.820059	0.00715267		1.29584	0.000617663	1.23898	0.00452466	1.00916	0.82365		1.28244	0.00112864	1.21942	0.00715267	0.990927	0.823653
114	49.62	50.77	47	39.06	33.29	sp|Q8WUM4|PDC6I_HUMAN	Programmed cell death 6-interacting protein OS=Homo sapiens GN=PDCD6IP PE=1 SV=1	HUMAN	30	Q8WUM4	0.99957	0.991453	0.973182	0.574564	0.983585	0.700978		1.00043	0.991453	0.975546	0.517361	0.992275	0.82331		1.02756	0.574564	1.02507	0.517361	1.00546	0.849136		1.01669	0.700978	1.00778	0.82331	0.994569	0.849139
115	49.59	54.21	61.49	55.69	52.38	sp|P05787|K2C8_HUMAN	Keratin, type II cytoskeletal 8 OS=Homo sapiens GN=KRT8 PE=1 SV=7	HUMAN	35	#N/A	0.983976	0.717207	1.02468	0.584383	1.06551	0.125423		1.01628	0.717209	1.04412	0.245073	1.09225	0.0496832		0.975915	0.584383	0.957739	0.245072	1.03404	0.353351		0.938517	0.125423	0.915545	0.0496831	0.967077	0.353352
116	49.22	50.14	62.99	62.01	52.7	sp|P05455|LA_HUMAN	Lupus La protein OS=Homo sapiens GN=SSB PE=1 SV=2	HUMAN	28	#N/A	1.03526	0.56339	0.856352	0.0159525	0.911822	0.195871		0.96594	0.563389	0.828871	0.00187115	0.888139	0.0173623		1.16774	0.0159525	1.20646	0.00187115	1.05798	0.264782		1.0967	0.19587	1.12595	0.0173624	0.9452	0.264782
117	48.71	50.24	54.79	39.76	33.45	sp|Q00839|HNRPU_HUMAN	Heterogeneous nuclear ribonucleoprotein U OS=Homo sapiens GN=HNRNPU PE=1 SV=6	HUMAN	32	#N/A	1.03937	0.417508	1.12182	0.28318	1.16251	0.0955301		0.962124	0.417507	1.07794	0.361817	1.13366	0.0844073		0.891409	0.28318	0.927691	0.361817	1.04397	0.43308		0.860211	0.0955302	0.8821	0.0844073	0.957886	0.43308
118	48.48	49.71	71.52	66.36	66.36	sp|P01857|IGHG1_HUMAN	Ig gamma-1 chain C region OS=Homo sapiens GN=IGHG1 PE=1 SV=1	HUMAN	116	P01857	1.04668	0.537468	0.477907	0.004397	0.532944	0.016517		0.955398	0.537468	0.455258	0.00039065	0.510025	0.00273651		2.09246	0.004397	2.19656	0.00039065	1.10378	0.194194		1.87637	0.016517	1.96069	0.00273651	0.905981	0.194194
119	48.42	51.61	73.09	71.39	68.84	sp|P22626|ROA2_HUMAN	Heterogeneous nuclear ribonucleoproteins A2/B1 OS=Homo sapiens GN=HNRNPA2B1 PE=1 SV=2	HUMAN	57	#N/A	0.947521	0.605717	1.01238	0.925751	1.0331	0.712132		1.05539	0.605717	1.0722	0.373875	1.10832	0.0829249		0.987768	0.925751	0.932665	0.373875	1.01627	0.753789		0.967961	0.712132	0.902264	0.0829249	0.98399	0.753789
120	48.23	49.61	46.68	38.49	32.74	sp|P06396|GELS_HUMAN	Gelsolin OS=Homo sapiens GN=GSN PE=1 SV=1	HUMAN	25	P06396	0.997361	0.959071	0.478071	0.00925867	0.463007	7.82678e-06		1.00265	0.959071	0.485322	0.0118216	0.466636	9.99365e-06		2.09174	0.00925867	2.06049	0.0118216	1.1184	0.531693		2.15979	7.82678e-06	2.143	9.99367e-06	0.894133	0.531693
121	48.05	49.32	49.32	43.72	40.3	sp|P13010|XRCC5_HUMAN	X-ray repair cross-complementing protein 5 OS=Homo sapiens GN=XRCC5 PE=1 SV=3	HUMAN	38	#N/A	0.946045	0.305204	0.686372	0.00257012	0.756612	0.00215831		1.05703	0.305204	0.71779	0.00110597	0.805388	0.000889564		1.45694	0.00257012	1.39317	0.00110597	1.1294	0.0484788		1.32168	0.00215831	1.24164	0.000889565	0.885425	0.0484788
122	48.03	49.61	66.27	65.96	62.35	sp|P00338|LDHA_HUMAN	L-lactate dehydrogenase A chain OS=Homo sapiens GN=LDHA PE=1 SV=2	HUMAN	40	P00338	0.931888	0.197225	1.31704	0.0005776	1.33779	0.000249873		1.07309	0.197226	1.41859	1.60532e-08	1.4522	7.36412e-08		0.75928	0.0005776	0.704924	1.60532e-08	1.01512	0.643264		0.747502	0.000249873	0.688608	7.36411e-08	0.985107	0.643265
123	47.76	49.11	62.55	50.81	48.58	sp|O60701|UGDH_HUMAN	UDP-glucose 6-dehydrogenase OS=Homo sapiens GN=UGDH PE=1 SV=1	HUMAN	41	#N/A	1.04503	0.237908	1.01806	0.818973	1.02424	0.762725		0.956906	0.237908	0.977003	0.749201	0.990694	0.888104		0.982257	0.818973	1.02354	0.749201	1.00543	0.878872		0.976336	0.762725	1.00939	0.888104	0.994601	0.878872
124	47.63	48.98	79.19	77.64	75.16	sp|P05089|ARGI1_HUMAN	Arginase-1 OS=Homo sapiens GN=ARG1 PE=1 SV=2	HUMAN	52	P05089	0.961657	0.489388	2.1884	6.51355e-09	2.04693	1.90466e-07		1.03987	0.489388	2.27891	1.26204e-10	2.16024	3.23927e-09		0.456956	6.51355e-09	0.438807	1.26204e-10	0.949915	0.208128		0.488538	1.90466e-07	0.462912	3.23926e-09	1.05273	0.208128
125	47.45	49.01	41.69	27.61	25.7	sp|P53396|ACLY_HUMAN	ATP-citrate synthase OS=Homo sapiens GN=ACLY PE=1 SV=3	HUMAN	26	#N/A	1.06768	0.742872	0.829714	0.0398021	0.823885	0.362019		0.936614	0.742872	0.777861	0.148694	0.775547	0.000508917		1.20524	0.0398021	1.28558	0.148694	0.986086	0.938825		1.21376	0.362019	1.28941	0.000508917	1.01411	0.938825
126	47.32	48.93	62.15	44	39.38	sp|Q92841|DDX17_HUMAN	Probable ATP-dependent RNA helicase DDX17 OS=Homo sapiens GN=DDX17 PE=1 SV=1	HUMAN	29	#N/A	1.00056	0.991493	0.930872	0.375499	0.970783	0.713667		0.999445	0.991493	0.932168	0.360207	0.977288	0.715938		1.07426	0.375499	1.07277	0.360207	1.03615	0.680564		1.0301	0.713667	1.02324	0.715938	0.965112	0.680565
127	46.85	47.54	67.4	66.42	63.48	sp|Q03154|ACY1_HUMAN	Aminoacylase-1 OS=Homo sapiens GN=ACY1 PE=1 SV=1	HUMAN	41	#N/A	0.971168	0.539184	1.88221	1.86376e-10	1.82575	4.9962e-09		1.02969	0.539184	1.94125	4.71716e-10	1.89909	1.63511e-09		0.53129	1.86376e-10	0.515131	4.71716e-10	0.963178	0.362941		0.547719	4.99621e-09	0.526568	1.63511e-09	1.03823	0.36294
128	46.43	47.79	45.27	40.68	38.65	sp|Q92499|DDX1_HUMAN	ATP-dependent RNA helicase DDX1 OS=Homo sapiens GN=DDX1 PE=1 SV=2	HUMAN	26	Q92499	0.951209	0.288216	0.974415	0.6581	0.97333	0.630867		1.05129	0.288216	1.02564	0.63731	1.03068	0.617113		1.02626	0.6581	0.974999	0.63731	0.992316	0.884076		1.0274	0.630867	0.970231	0.617113	1.00774	0.884076
129	46.41	46.98	78.21	72.4	70.94	sp|P17174|AATC_HUMAN	Aspartate aminotransferase, cytoplasmic OS=Homo sapiens GN=GOT1 PE=1 SV=3	HUMAN	52	#N/A	0.996175	0.940239	1.88924	2.04815e-07	1.84321	5.83631e-08		1.00384	0.940239	1.90188	6.21884e-10	1.86296	1.63485e-10		0.529314	2.04815e-07	0.525796	6.21884e-10	0.974109	0.453958		0.542531	5.83631e-08	0.536781	1.63485e-10	1.02658	0.453958
130	46.16	47.73	66.11	50	44.73	sp|P02545|LMNA_HUMAN	Lamin-A/C OS=Homo sapiens GN=LMNA PE=1 SV=1	HUMAN	28	P02545	1.00908	0.810033	0.851351	0.015014	0.8516	0.0060394		0.991	0.810033	0.843553	0.00397083	0.848866	0.00404174		1.1746	0.015014	1.18546	0.00397084	0.994444	0.87646		1.17426	0.0060394	1.17804	0.00404174	1.00559	0.876456
131	45.9	47.86	59.83	55.49	47.83	sp|P52209|6PGD_HUMAN	6-phosphogluconate dehydrogenase, decarboxylating OS=Homo sapiens GN=PGD PE=1 SV=3	HUMAN	26	#N/A	1.05728	0.853473	0.988043	0.893119	0.98742	0.966941		0.945823	0.853473	0.937648	0.828824	0.945889	0.405059		1.0121	0.893119	1.0665	0.828824	0.995901	0.988677		1.01274	0.966941	1.05721	0.40506	1.00412	0.988677
132	45.9	47.07	55.7	47.03	42.86	sp|P29401|TKT_HUMAN	Transketolase OS=Homo sapiens GN=TKT PE=1 SV=3	HUMAN	41	P29401	0.905111	0.0944653	0.761105	0.305779	0.721418	0.0109035		1.10484	0.0944653	0.79824	0.378747	0.7992	0.0134911		1.31388	0.305779	1.25276	0.378747	1.07893	0.76687		1.38616	0.0109035	1.25125	0.0134911	0.926843	0.76687
133	45.84	47.82	99.32	99.32	95.24	sp|P68871|HBB_HUMAN	Hemoglobin subunit beta OS=Homo sapiens GN=HBB PE=1 SV=2	HUMAN	97	#N/A	0.953738	0.428708	1.25653	0.0758872	1.2127	0.117081		1.04851	0.428709	1.32028	0.0266786	1.27956	0.0350507		0.795844	0.0758872	0.757414	0.0266786	0.961265	0.502256		0.824605	0.117081	0.781521	0.0350507	1.0403	0.502256
134	45.83	46.8	52.17	39.49	39.49	sp|O60506|HNRPQ_HUMAN	Heterogeneous nuclear ribonucleoprotein Q OS=Homo sapiens GN=SYNCRIP PE=1 SV=2	HUMAN	35	#N/A	1.00765	0.917671	0.889226	0.315979	0.908358	0.137472		0.992407	0.917671	0.88353	0.279515	0.910904	0.183067		1.12457	0.315979	1.13182	0.279515	1.01698	0.802783		1.10089	0.137472	1.09781	0.183067	0.9833	0.802783
135	45.67	47.22	30	21.4	16.47	sp|P31327|CPSM_HUMAN	Carbamoyl-phosphate synthase [ammonia], mitochondrial OS=Homo sapiens GN=CPS1 PE=1 SV=2	HUMAN	22	#N/A	0.975175	0.668322	1.49824	2.39732e-07	1.48281	1.26085e-05		1.02546	0.668323	1.53713	2.72087e-07	1.52979	6.92489e-06		0.66745	2.39732e-07	0.650563	2.72086e-07	0.983956	0.64336		0.674394	1.26085e-05	0.653686	6.92489e-06	1.01631	0.643359
136	45.67	46.57	41.54	34.49	33.59	sp|P17858|K6PL_HUMAN	6-phosphofructokinase, liver type OS=Homo sapiens GN=PFKL PE=1 SV=6	HUMAN	24	#N/A	0.969197	0.366458	1.46626	1.20796e-05	1.34758	8.8235e-06		1.03178	0.366458	1.51011	4.18988e-05	1.3993	3.05726e-05		0.682006	1.20796e-05	0.662203	4.18987e-05	0.91285	0.0296557		0.742073	8.82351e-06	0.714644	3.05726e-05	1.09547	0.0296556
137	45.4	46.77	31.55	25.22	24.26	sp|P29144|TPP2_HUMAN	Tripeptidyl-peptidase 2 OS=Homo sapiens GN=TPP2 PE=1 SV=4	HUMAN	26	P29144	1.02576	0.724562	0.726222	0.00363983	0.836546	0.0501591		0.974884	0.724562	0.708132	0.00134472	0.822479	0.0333309		1.37699	0.00363983	1.41217	0.00134472	1.1504	0.0315063		1.19539	0.0501591	1.21584	0.0333309	0.869266	0.0315064
138	45.3	46.98	40.07	28.53	27.46	sp|Q9NZB2|F120A_HUMAN	Constitutive coactivator of PPAR-gamma-like protein 1 OS=Homo sapiens GN=FAM120A PE=1 SV=2	HUMAN	25	#N/A	0.954079	0.398612	1.12882	0.0771616	1.05016	0.405586		1.04813	0.398612	1.1863	0.00256195	1.10965	0.0330272		0.885878	0.0771616	0.842961	0.00256195	0.925011	0.0356549		0.952235	0.405587	0.901185	0.0330272	1.08107	0.0356548
139	45.23	45.86	75.59	73.56	69.49	sp|P50225|ST1A1_HUMAN	Sulfotransferase 1A1 OS=Homo sapiens GN=SULT1A1 PE=1 SV=2	HUMAN	37	#N/A	1.04497	0.63101	2.6463	0.000106572	2.63663	0.000651869		0.956967	0.63101	2.53406	0.000136934	2.53971	0.000200276		0.377886	0.000106572	0.394623	0.000136934	0.995646	0.956953		0.379272	0.000651869	0.393746	0.000200276	1.00437	0.956953
140	44.99	46.4	55.15	46.68	43.94	sp|P26641|EF1G_HUMAN	Elongation factor 1-gamma OS=Homo sapiens GN=EEF1G PE=1 SV=3	HUMAN	36	#N/A	0.979974	0.624863	0.978815	0.782289	1.01069	0.880179		1.02043	0.624863	1.0028	0.95764	1.04203	0.3822		1.02164	0.782289	0.997212	0.95764	1.02578	0.480613		0.989421	0.880179	0.959668	0.382199	0.974864	0.480614
141	44.84	46.38	82.46	82.46	71.08	sp|P14550|AK1A1_HUMAN	Alcohol dehydrogenase [NADP+] OS=Homo sapiens GN=AKR1A1 PE=1 SV=3	HUMAN	35	#N/A	0.987384	0.878091	1.88908	7.17863e-07	1.80409	1.57641e-06		1.01278	0.878091	1.9193	8.85546e-07	1.84756	2.26463e-07		0.529358	7.17863e-07	0.521024	8.85546e-07	0.950554	0.186674		0.554296	1.57641e-06	0.541256	2.26463e-07	1.05202	0.186674
142	44.44	45.8	47	35.85	32.44	sp|O60716|CTND1_HUMAN	Catenin delta-1 OS=Homo sapiens GN=CTNND1 PE=1 SV=1	HUMAN	25	#N/A	0.940535	0.221894	1.22526	0.0348222	1.18512	0.0552063		1.06322	0.221895	1.30651	0.00348197	1.27208	0.00318852		0.816153	0.0348222	0.765395	0.00348197	0.960816	0.5515		0.843793	0.0552063	0.786116	0.00318852	1.04078	0.5515
143	44.42	45.7	44.56	37.97	36.39	sp|P33121|ACSL1_HUMAN	Long-chain-fatty-acid--CoA ligase 1 OS=Homo sapiens GN=ACSL1 PE=1 SV=1	HUMAN	26	#N/A	0.986651	0.853994	2.74121	3.77528e-09	2.56982	9.73922e-10		1.01353	0.853997	2.74243	1.05289e-07	2.58781	8.10362e-08		0.364802	3.77528e-09	0.36464	1.05289e-07	0.93089	0.0629019		0.389132	9.73922e-10	0.386428	8.10362e-08	1.07424	0.0629018
144	44.32	46.5	72.09	71.16	60.93	sp|P05783|K1C18_HUMAN	Keratin, type I cytoskeletal 18 OS=Homo sapiens GN=KRT18 PE=1 SV=2	HUMAN	27	#N/A	1.04811	0.358745	1.12468	0.157263	1.13293	0.046745		0.954096	0.358745	1.07585	0.371049	1.09008	0.144792		0.889139	0.157263	0.929494	0.371049	1.00924	0.820461		0.882665	0.046745	0.917363	0.144792	0.990844	0.820463
145	44.29	47.14	82.81	78.75	75	sp|P08758|ANXA5_HUMAN	Annexin A5 OS=Homo sapiens GN=ANXA5 PE=1 SV=2	HUMAN	27	#N/A	1.07129	0.227404	0.801231	0.0175894	0.809806	0.00834778		0.933455	0.227403	0.748944	1.78168e-05	0.761965	7.22245e-05		1.24808	0.0175894	1.33521	1.78168e-05	1.00587	0.922934		1.23486	0.00834777	1.3124	7.22245e-05	0.994163	0.922939
146	44.17	46.24	35.04	25.35	20.47	sp|Q08211|DHX9_HUMAN	ATP-dependent RNA helicase A OS=Homo sapiens GN=DHX9 PE=1 SV=4	HUMAN	21	#N/A	0.963795	0.450388	0.944226	0.772026	0.90724	0.0922513		1.03756	0.450389	0.976235	0.906615	0.948966	0.418787		1.05907	0.772026	1.02434	0.906615	0.97565	0.907523		1.10224	0.0922513	1.05378	0.418787	1.02496	0.907523
147	44.11	46.75	60.43	52.21	49.01	sp|P42357|HUTH_HUMAN	Histidine ammonia-lyase OS=Homo sapiens GN=HAL PE=1 SV=1	HUMAN	34	P42357	0.95528	0.410244	0.676082	0.000278115	0.707124	3.96881e-06		1.04681	0.410245	0.70809	0.00124973	0.748118	0.00216678		1.47911	0.000278115	1.41225	0.00124973	1.04865	0.47352		1.41418	3.9688e-06	1.33669	0.00216679	0.953605	0.473521
148	43.74	45.75	61.59	55.85	48.79	sp|P02679|FIBG_HUMAN	Fibrinogen gamma chain OS=Homo sapiens GN=FGG PE=1 SV=3	HUMAN	41	P02679	0.989609	0.847622	0.871232	0.0961646	0.916507	0.137164		1.0105	0.847622	0.881822	0.0690226	0.937157	0.167574		1.1478	0.0961646	1.13402	0.0690226	1.05176	0.190797		1.0911	0.137164	1.06706	0.167574	0.950782	0.190797
149	43.67	44.46	63.25	61.81	61.81	sp|P16930|FAAA_HUMAN	Fumarylacetoacetase OS=Homo sapiens GN=FAH PE=1 SV=2	HUMAN	46	#N/A	1.05881	0.198641	2.79813	6.22189e-08	2.63092	2.41017e-07		0.944455	0.19864	2.6444	3.61008e-08	2.49658	1.78823e-07		0.357381	6.22189e-08	0.378157	3.61008e-08	0.940842	0.120341		0.380096	2.41017e-07	0.400549	1.78823e-07	1.06288	0.12034
150	43.58	49.94	84.89	81.04	79.12	sp|P04075|ALDOA_HUMAN	Fructose-bisphosphate aldolase A OS=Homo sapiens GN=ALDOA PE=1 SV=2	HUMAN	39	P04075	0.992588	0.900695	0.408689	0.00320392	0.456094	1.3589e-11		1.00747	0.900695	0.412682	0.00380454	0.463285	4.84662e-10		2.44685	0.00320392	2.42318	0.00380454	1.135	0.684037		2.19253	1.3589e-11	2.1585	4.84662e-10	0.881054	0.684038
151	43.5	44.54	60.75	60.75	60.53	sp|Q71U36|TBA1A_HUMAN	Tubulin alpha-1A chain OS=Homo sapiens GN=TUBA1A PE=1 SV=1	HUMAN	48	#N/A
152	43.11	44.57	41.27	32.43	29.42	sp|O60763|USO1_HUMAN	General vesicular transport factor p115 OS=Homo sapiens GN=USO1 PE=1 SV=2	HUMAN	29	#N/A	0.999099	0.979989	1.29483	0.00343961	1.28272	0.00111084		1.0009	0.979989	1.29806	0.0016283	1.29862	7.77728e-05		0.772303	0.00343961	0.770379	0.0016283	0.99315	0.902511		0.779595	0.00111084	0.770051	7.77727e-05	1.0069	0.902511
153	43.07	44.31	40.05	28.14	27.23	sp|P00751|CFAB_HUMAN	Complement factor B OS=Homo sapiens GN=CFB PE=1 SV=2	HUMAN	29	P00751	1.00642	0.926829	0.457472	2.55214e-07	0.517568	2.14136e-07		0.993625	0.926829	0.458783	1.34023e-06	0.518423	3.87433e-07		2.18593	2.55214e-07	2.17968	1.34023e-06	1.13898	0.00735701		1.93211	2.14136e-07	1.92893	3.87433e-07	0.877977	0.00735703
154	42.97	43.26	47.38	38.92	35.85	sp|Q9H4A4|AMPB_HUMAN	Aminopeptidase B OS=Homo sapiens GN=RNPEP PE=1 SV=2	HUMAN	23	#N/A	0.988508	0.752792	1.37575	0.000919229	1.32519	0.00288341		1.01163	0.752793	1.3923	0.000532404	1.35008	0.00140119		0.726876	0.000919229	0.718235	0.000532403	0.959957	0.26625		0.754608	0.00288341	0.740699	0.00140119	1.04171	0.266249
155	42.88	44.63	57.14	54.55	52.38	sp|P68104|EF1A1_HUMAN	Elongation factor 1-alpha 1 OS=Homo sapiens GN=EEF1A1 PE=1 SV=1	HUMAN	46	P68104	0.918636	0.0446231	0.974007	0.714568	1.00358	0.945463		1.08857	0.0446232	1.06137	0.500456	1.09918	0.185738		1.02669	0.714568	0.942177	0.500456	1.02617	0.521499		0.996432	0.945463	0.909769	0.185738	0.974502	0.5215
156	42.68	45.21	69.25	64.56	57.23	sp|P43490|NAMPT_HUMAN	Nicotinamide phosphoribosyltransferase OS=Homo sapiens GN=NAMPT PE=1 SV=1	HUMAN	29	#N/A	1.03396	0.489133	2.17969	3.02708e-07	2.01927	8.97374e-07		0.967158	0.489132	2.12847	3.03607e-08	1.98534	5.09578e-08		0.458782	3.02708e-07	0.469822	3.03607e-08	0.929084	0.0588776		0.495228	8.97374e-07	0.503693	5.09578e-08	1.07633	0.0588774
157	42.62	44.94	50.52	47.62	45.34	sp|P34896|GLYC_HUMAN	Serine hydroxymethyltransferase, cytosolic OS=Homo sapiens GN=SHMT1 PE=1 SV=1	HUMAN	37	#N/A	0.874909	0.0563456	1.82481	2.09396e-08	1.78987	2.46506e-07		1.14298	0.0563456	2.09175	1.17592e-09	2.06745	4.34433e-09		0.548001	2.09396e-08	0.478067	1.17592e-09	0.976857	0.573589		0.5587	2.46506e-07	0.483689	4.34433e-09	1.02369	0.573588
158	42.52	44.15	53.11	39.7	33.2	sp|P26639|SYTC_HUMAN	Threonyl-tRNA synthetase, cytoplasmic OS=Homo sapiens GN=TARS PE=1 SV=3	HUMAN	25	#N/A	0.907469	0.0207432	0.930984	0.253126	0.955612	0.482829		1.10197	0.0207433	1.02838	0.595978	1.05966	0.252442		1.07413	0.253126	0.972403	0.595978	1.01897	0.719955		1.04645	0.482829	0.9437	0.252442	0.981388	0.719956
159	42.51	44.19	65.43	61.93	58.86	sp|Q13451|FKBP5_HUMAN	Peptidyl-prolyl cis-trans isomerase FKBP5 OS=Homo sapiens GN=FKBP5 PE=1 SV=2	HUMAN	26	#N/A	1.03488	0.625611	1.11097	0.303751	1.08026	0.401701		0.966291	0.62561	1.08463	0.278996	1.05298	0.362856		0.900116	0.303751	0.921973	0.278996	0.978901	0.741104		0.925701	0.401702	0.949691	0.362855	1.02155	0.741102
160	42.46	43.89	37.56	26.98	26.07	sp|O00410|IPO5_HUMAN	Importin-5 OS=Homo sapiens GN=IPO5 PE=1 SV=4	HUMAN	26	#N/A	0.964738	0.334868	0.854117	0.0193833	0.835422	0.027829		1.03655	0.334869	0.887369	0.0622697	0.872133	0.0554171		1.1708	0.0193833	1.12693	0.0622697	0.970828	0.67071		1.197	0.027829	1.14661	0.0554172	1.03005	0.67071
161	42.42	43.88	54.38	50.91	45.26	sp|P50990|TCPQ_HUMAN	T-complex protein 1 subunit theta OS=Homo sapiens GN=CCT8 PE=1 SV=4	HUMAN	25	#N/A	0.997086	0.952079	0.727291	0.000883474	0.780051	8.69697e-05		1.00292	0.952079	0.730429	0.00164839	0.787225	0.000198312		1.37496	0.000883474	1.36906	0.00164839	1.0657	0.350212		1.28197	8.69696e-05	1.27029	0.000198312	0.938352	0.350212
162	42.36	44.42	52.48	50.46	44.95	sp|P49368|TCPG_HUMAN	T-complex protein 1 subunit gamma OS=Homo sapiens GN=CCT3 PE=1 SV=4	HUMAN	25	P49368	1.02183	0.691182	0.765187	0.00130532	0.80817	0.000480879		0.978631	0.691181	0.749975	0.000612815	0.797909	0.00043352		1.30687	0.00130532	1.33338	0.000612815	1.05225	0.358426		1.23736	0.000480879	1.25328	0.000433521	0.950342	0.358427
163	42.31	65.77	61.09	54.1	47.1	sp|P15311|EZRI_HUMAN	Ezrin OS=Homo sapiens GN=EZR PE=1 SV=4	HUMAN	48	P15311	0.994903	0.884778	1.10993	0.0723796	1.1099	0.117295		1.00512	0.884778	1.11794	0.0362051	1.12298	0.0381857		0.900961	0.0723796	0.894502	0.036205	0.992814	0.848989		0.900979	0.117296	0.890488	0.0381857	1.00724	0.848986
164	42.31	55.36	66.51	55.24	51.9	sp|P13797|PLST_HUMAN	Plastin-3 OS=Homo sapiens GN=PLS3 PE=1 SV=4	HUMAN	39	#N/A	0.996869	0.951153	1.46949	0.000250002	1.51391	7.64195e-07		1.00314	0.951153	1.4774	0.000111676	1.52975	5.64881e-06		0.680509	0.000250002	0.676866	0.000111676	1.02624	0.6637		0.660542	7.64196e-07	0.653703	5.64881e-06	0.974428	0.663701
165	42.1	43.59	80.99	80.99	69.72	sp|P69905|HBA_HUMAN	Hemoglobin subunit alpha OS=Homo sapiens GN=HBA1 PE=1 SV=2	HUMAN	90	#N/A	0.919812	0.454896	1.11245	0.493055	1.17421	0.202699		1.08718	0.454896	1.21383	0.220701	1.28233	0.0352487		0.898917	0.493055	0.823841	0.220701	1.04782	0.477526		0.851635	0.202699	0.77983	0.0352487	0.954361	0.477526
166	42.01	43.67	84.74	75.1	73.09	sp|Q06323|PSME1_HUMAN	Proteasome activator complex subunit 1 OS=Homo sapiens GN=PSME1 PE=1 SV=1	HUMAN	46	#N/A	1.02123	0.848188	1.34213	0.107592	1.35514	0.0651999		0.979214	0.848188	1.33882	0.0113203	1.3578	0.00188864		0.745084	0.107592	0.746926	0.0113203	0.996758	0.93073		0.737933	0.0652001	0.736484	0.00188864	1.00325	0.93073
167	41.91	43.63	37.2	30.57	28.04	sp|P35221|CTNA1_HUMAN	Catenin alpha-1 OS=Homo sapiens GN=CTNNA1 PE=1 SV=1	HUMAN	21	P35221	1.0356	0.402604	1.24059	0.000411518	1.28191	0.000943162		0.965625	0.402604	1.20105	0.0093063	1.24663	0.00848021		0.806066	0.000411518	0.832603	0.0093063	1.02866	0.536094		0.780087	0.000943163	0.802166	0.00848021	0.972135	0.536095
168	41.81	43.16	61.28	53.89	43.91	sp|P14868|SYDC_HUMAN	Aspartyl-tRNA synthetase, cytoplasmic OS=Homo sapiens GN=DARS PE=1 SV=2	HUMAN	21	#N/A	0.86444	0.485485	1.03273	0.563501	1.02297	0.691208		1.15682	0.485485	1.17731	0.451701	1.17841	0.451861		0.96831	0.563501	0.849393	0.451701	0.98462	0.612819		0.977548	0.691208	0.848602	0.451861	1.01562	0.612818
169	41.75	43.43	79.94	75.93	74.21	sp|P21695|GPDA_HUMAN	Glycerol-3-phosphate dehydrogenase [NAD+], cytoplasmic OS=Homo sapiens GN=GPD1 PE=1 SV=4	HUMAN	27	#N/A	0.968604	0.585849	2.34515	3.18405e-08	2.21555	1.22096e-07		1.03241	0.585849	2.42011	5.05282e-09	2.3001	7.21704e-08		0.426413	3.18405e-08	0.413205	5.05282e-09	0.945001	0.224757		0.451354	1.22096e-07	0.434764	7.21704e-08	1.0582	0.224756
170	41.58	43.22	56.21	51.17	46.81	sp|Q96HC4|PDLI5_HUMAN	PDZ and LIM domain protein 5 OS=Homo sapiens GN=PDLIM5 PE=1 SV=4	HUMAN	27	#N/A	1.00139	0.977582	1.35874	0.000329731	1.38321	0.00032333		0.998609	0.977582	1.36224	0.00101845	1.39417	0.000189745		0.735977	0.000329731	0.734087	0.00101845	1.01258	0.786503		0.722953	0.00032333	0.717271	0.000189745	0.987582	0.786503
171	41.5	60.9	49.7	44.72	38.79	sp|P11216|PYGB_HUMAN	Glycogen phosphorylase, brain form OS=Homo sapiens GN=PYGB PE=1 SV=5	HUMAN	42	#N/A	0.987435	0.777106	1.23661	0.0139004	1.2775	0.0019182		1.01272	0.777106	1.25453	0.00387668	1.30405	5.79184e-05		0.808664	0.0139004	0.797111	0.00387667	1.02977	0.653228		0.782779	0.0019182	0.766842	5.79183e-05	0.971091	0.653228
172	41.5	43.79	56.12	53.48	52.04	sp|P27797|CALR_HUMAN	Calreticulin OS=Homo sapiens GN=CALR PE=1 SV=1	HUMAN	31	#N/A	0.957767	0.265809	0.50759	0.318921	0.283808	3.90902e-08		1.0441	0.265809	0.513069	0.324266	0.297297	1.69462e-08		1.9701	0.318921	1.94905	0.324266	1.16795	0.840972		3.52351	3.90902e-08	3.36364	1.69462e-08	0.856201	0.840972
173	41.39	42.04	51.08	42.07	42.07	sp|P48444|COPD_HUMAN	Coatomer subunit delta OS=Homo sapiens GN=ARCN1 PE=1 SV=1	HUMAN	23	#N/A	1.06125	0.231163	1.04808	0.447028	1.08404	0.229652		0.942285	0.231163	0.989986	0.855743	1.03056	0.459596		0.954125	0.447028	1.01012	0.855743	1.02964	0.461262		0.922475	0.229652	0.970346	0.459596	0.971216	0.461263
174	41.38	43.03	30.35	27.82	24.56	sp|O14980|XPO1_HUMAN	Exportin-1 OS=Homo sapiens GN=XPO1 PE=1 SV=1	HUMAN	23	#N/A	0.931137	0.231882	0.806824	0.0028887	0.901164	0.0959627		1.07396	0.231882	0.869511	0.075561	0.975989	0.716216		1.23943	0.0028887	1.15007	0.075561	1.11292	0.0175344		1.10968	0.0959627	1.0246	0.716216	0.898538	0.0175345
175	41.31	41.95	91.97	90.36	87.95	sp|P60174|TPIS_HUMAN	Triosephosphate isomerase OS=Homo sapiens GN=TPI1 PE=1 SV=2	HUMAN	70	P60174	0.952502	0.203793	1.10109	0.0181694	1.09597	0.0306538		1.04987	0.203793	1.15877	0.00087719	1.15991	0.000548013		0.90819	0.0181694	0.862986	0.000877189	0.995137	0.892032		0.912436	0.0306538	0.862133	0.000548013	1.00489	0.892029
176	41.27	41.71	59.91	44.83	44.83	sp|P04424|ARLY_HUMAN	Argininosuccinate lyase OS=Homo sapiens GN=ASL PE=1 SV=4	HUMAN	41	#N/A	0.954418	0.220706	2.06137	1.22151e-08	2.03569	1.43426e-09		1.04776	0.220707	2.16677	1.41252e-11	2.15248	9.25055e-13		0.485114	1.22151e-08	0.461517	1.41252e-11	0.984383	0.687962		0.491235	1.43426e-09	0.46458	9.25055e-13	1.01586	0.687962
177	41.25	42.58	66.74	56.85	54.83	sp|P68371|TBB2C_HUMAN	Tubulin beta-2C chain OS=Homo sapiens GN=TUBB2C PE=1 SV=1	HUMAN	51	P68371	0.973162	0.850492	1.2604	0.290861	1.01991	0.890385		1.02758	0.850493	1.29844	0.261107	1.05631	0.713126		0.793397	0.290861	0.770154	0.261107	0.803777	0.304503		0.980474	0.890385	0.946694	0.713126	1.24413	0.304503
178	41.24	42.07	62.42	53.56	47.73	sp|P61978|HNRPK_HUMAN	Heterogeneous nuclear ribonucleoprotein K OS=Homo sapiens GN=HNRNPK PE=1 SV=1	HUMAN	37	#N/A	1.01436	0.827606	0.952048	0.503914	0.985574	0.800774		0.985841	0.827606	0.940868	0.471594	0.989057	0.883921		1.05037	0.503914	1.06285	0.471594	1.03847	0.46162		1.01464	0.800774	1.01106	0.883921	0.962955	0.461621
179	41.22	42.39	65.82	65.82	65.82	sp|P21549|SPYA_HUMAN	Serine--pyruvate aminotransferase OS=Homo sapiens GN=AGXT PE=1 SV=1	HUMAN	43	#N/A	1.01103	0.846237	3.29433	2.04933e-08	3.03456	1.9211e-07		0.98909	0.846237	3.23617	1.99766e-08	3.00736	3.75504e-08		0.303552	2.04933e-08	0.309007	1.99766e-08	0.918194	0.0755973		0.329537	1.9211e-07	0.332517	3.75504e-08	1.08909	0.0755972
180	40.83	41.97	41.5	33.89	29.58	sp|P35606|COPB2_HUMAN	Coatomer subunit beta' OS=Homo sapiens GN=COPB2 PE=1 SV=2	HUMAN	24	#N/A	0.923455	0.132606	1.03472	0.657202	1.00091	0.989967		1.08289	0.132606	1.12346	0.119007	1.09483	0.202681		0.966441	0.657202	0.890105	0.119006	0.962557	0.265381		0.999092	0.989967	0.913382	0.202681	1.0389	0.26538
181	40.83	41.8	44.08	36.34	30.56	sp|Q92945|FUBP2_HUMAN	Far upstream element-binding protein 2 OS=Homo sapiens GN=KHSRP PE=1 SV=3	HUMAN	20	Q92945	0.977453	0.816886	0.963718	0.89125	0.916251	0.222185		1.02307	0.816886	0.986782	0.95994	0.944916	0.493912		1.03765	0.89125	1.01339	0.95994	0.943971	0.831017		1.0914	0.222185	1.0583	0.493912	1.05936	0.831017
182	40.76	43.56	71.23	67.37	62.81	sp|Q06520|ST2A1_HUMAN	Bile salt sulfotransferase OS=Homo sapiens GN=SULT2A1 PE=1 SV=3	HUMAN	55	#N/A	0.986466	0.835609	2.39214	2.10353e-06	2.3028	2.71592e-06		1.01372	0.835611	2.4395	7.35188e-08	2.35794	9.28059e-08		0.418036	2.10353e-06	0.409921	7.35188e-08	0.969394	0.384535		0.434254	2.71592e-06	0.424098	9.28058e-08	1.03157	0.384534
183	40.52	41.65	57.84	49.26	49.02	sp|Q8NC51|PAIRB_HUMAN	Plasminogen activator inhibitor 1 RNA-binding protein OS=Homo sapiens GN=SERBP1 PE=1 SV=2	HUMAN	28	#N/A	1.05112	0.288731	1.0221	0.772016	1.0133	0.837537		0.951367	0.28873	0.974022	0.680403	0.973911	0.588785		0.978375	0.772016	1.02667	0.680403	0.989152	0.862018		0.986872	0.837537	1.02679	0.588785	1.01097	0.862015
184	40.51	41.11	58.37	50.44	50.44	sp|Q9Y2T3|GUAD_HUMAN	Guanine deaminase OS=Homo sapiens GN=GDA PE=1 SV=1	HUMAN	24	#N/A	1.00503	0.918575	1.31388	0.00588306	1.34288	0.000526061		0.995	0.918575	1.31053	0.000569817	1.34961	0.000104741		0.761106	0.00588306	0.76305	0.000569816	1.02916	0.592144		0.74467	0.000526061	0.740954	0.000104741	0.971663	0.592144
185	40.49	42.42	38.01	27.71	25.96	sp|Q99613|EIF3C_HUMAN	Eukaryotic translation initiation factor 3 subunit C OS=Homo sapiens GN=EIF3C PE=1 SV=1	HUMAN	26	#N/A	0.962077	0.449963	0.883732	0.0947981	0.879351	0.0790432		1.03942	0.449963	0.921413	0.214359	0.920026	0.149665		1.13156	0.0947981	1.08529	0.214359	0.988786	0.784688		1.1372	0.0790431	1.08693	0.149665	1.01134	0.784686
186	40.21	47.08	53.33	46.2	42.48	sp|P13667|PDIA4_HUMAN	Protein disulfide-isomerase A4 OS=Homo sapiens GN=PDIA4 PE=1 SV=2	HUMAN	28	P13667	0.997863	0.970989	0.609013	0.147918	0.454197	3.94911e-06		1.00214	0.970989	0.612974	0.149776	0.457567	9.38062e-07		1.642	0.147918	1.63139	0.149776	0.967166	0.923386		2.20169	3.94911e-06	2.18547	9.38062e-07	1.03395	0.923386
187	40.07	42.08	60.3	51.12	46.4	sp|P39023|RL3_HUMAN	60S ribosomal protein L3 OS=Homo sapiens GN=RPL3 PE=1 SV=2	HUMAN	30	#N/A	0.993052	0.839658	1.11338	0.34362	1.15543	0.00496246		1.007	0.839658	1.12329	0.285962	1.17161	0.00190363		0.898162	0.34362	0.890244	0.285962	1.03416	0.715659		0.865478	0.00496247	0.853525	0.00190363	0.96697	0.715659
188	39.89	40.32	87.73	83.75	80.14	sp|P16152|CBR1_HUMAN	Carbonyl reductase [NADPH] 1 OS=Homo sapiens GN=CBR1 PE=1 SV=3	HUMAN	37	#N/A	0.992869	0.900265	1.78461	5.60688e-05	1.70425	4.77132e-05		1.00718	0.900265	1.80228	5.1163e-05	1.73657	0.000160771		0.560346	5.60688e-05	0.554853	5.1163e-05	0.96157	0.478844		0.586768	4.77132e-05	0.575848	0.000160771	1.03997	0.478843
189	39.89	40.29	53.47	47.22	46.99	sp|P23526|SAHH_HUMAN	Adenosylhomocysteinase OS=Homo sapiens GN=AHCY PE=1 SV=4	HUMAN	25	#N/A	0.968562	0.374454	1.02782	0.711455	1.05831	0.392138		1.03246	0.374455	1.06152	0.292728	1.10123	0.031673		0.972929	0.711455	0.942045	0.292728	1.02446	0.55633		0.944905	0.392138	0.908074	0.031673	0.97612	0.556331
190	39.78	40.71	58.87	49.26	47.54	sp|P60842|IF4A1_HUMAN	Eukaryotic initiation factor 4A-I OS=Homo sapiens GN=EIF4A1 PE=1 SV=1	HUMAN	26	#N/A	0.955454	0.51019	0.905624	0.185577	0.951944	0.447274		1.04662	0.51019	0.950884	0.541919	1.00846	0.913082		1.10421	0.185577	1.05165	0.541919	1.05503	0.400639		1.05048	0.447273	0.991612	0.913082	0.947842	0.400639
191	39.55	40.6	41.28	32.31	26.54	sp|P55884|EIF3B_HUMAN	Eukaryotic translation initiation factor 3 subunit B OS=Homo sapiens GN=EIF3B PE=1 SV=3	HUMAN	24	#N/A	0.992158	0.883116	0.905187	0.161195	0.89207	0.106358		1.0079	0.883116	0.916233	0.11562	0.907378	0.104623		1.10474	0.161195	1.09142	0.11562	0.97894	0.69143		1.12099	0.106358	1.10208	0.104623	1.02151	0.69143
192	39.44	40.89	42.58	38.94	32.21	sp|P07384|CAN1_HUMAN	Calpain-1 catalytic subunit OS=Homo sapiens GN=CAPN1 PE=1 SV=1	HUMAN	22	#N/A	0.982322	0.581567	0.971255	0.502874	0.997973	0.967911		1.018	0.581567	0.991253	0.835766	1.02361	0.66103		1.0296	0.502874	1.00882	0.835769	1.02005	0.666494		1.00203	0.967911	0.976933	0.66103	0.980348	0.666495
193	39.31	47.24	63.94	50.7	46.69	sp|P30613|KPYR_HUMAN	Pyruvate kinase isozymes R/L OS=Homo sapiens GN=PKLR PE=1 SV=2	HUMAN	30	#N/A	0.96165	0.376345	1.31018	0.00713642	1.39866	0.000450052		1.03988	0.376346	1.36324	0.00685953	1.46232	0.000253923		0.763253	0.00713642	0.733547	0.00685952	1.06382	0.306776		0.714972	0.000450052	0.683844	0.000253923	0.940012	0.306777
194	38.94	40.4	45.68	42.32	39.58	sp|Q01518|CAP1_HUMAN	Adenylyl cyclase-associated protein 1 OS=Homo sapiens GN=CAP1 PE=1 SV=4	HUMAN	26	#N/A	1.09685	0.323081	0.908961	0.437689	0.959329	0.736959		0.9117	0.323081	0.830677	0.00863858	0.888883	0.0870711		1.10016	0.437689	1.20384	0.00863858	1.06129	0.300946		1.04239	0.736959	1.12501	0.0870711	0.94225	0.300947
195	38.89	40.63	31.36	21.71	18.28	sp|Q7L576|CYFP1_HUMAN	Cytoplasmic FMR1-interacting protein 1 OS=Homo sapiens GN=CYFIP1 PE=1 SV=1	HUMAN	21	#N/A	1.08003	0.159664	0.934512	0.426064	0.92209	0.446066		0.925899	0.159663	0.86751	0.109262	0.860822	0.155789		1.07008	0.426064	1.15272	0.109262	0.982578	0.859756		1.08449	0.446066	1.16168	0.155789	1.01773	0.859756
196	38.75	40.19	53.91	53.91	52.7	sp|Q3LXA3|DHAK_HUMAN	Bifunctional ATP-dependent dihydroxyacetone kinase/FAD-AMP lyase (cyclizing) OS=Homo sapiens GN=DAK PE=1 SV=1	HUMAN	30	#N/A	0.995917	0.98959	3.30088	2.71491e-07	3.03863	4.32766e-07		1.0041	0.98959	3.28583	0.000292491	3.04485	0.000649492		0.302949	2.71491e-07	0.304338	0.000292491	0.913223	0.091766		0.329096	4.32766e-07	0.328424	0.000649492	1.09502	0.0917659
197	38.72	39.96	47.64	40.77	37.91	sp|Q06210|GFPT1_HUMAN	Glucosamine--fructose-6-phosphate aminotransferase [isomerizing] 1 OS=Homo sapiens GN=GFPT1 PE=1 SV=3	HUMAN	25	#N/A	1.01424	0.809523	0.936378	0.477042	0.957801	0.587466		0.985964	0.809523	0.923781	0.273961	0.953106	0.271884		1.06795	0.477042	1.08251	0.273961	1.02244	0.743393		1.04406	0.587466	1.0492	0.271884	0.978055	0.743394
198	38.48	39.46	89.84	86.63	83.42	sp|P30086|PEBP1_HUMAN	Phosphatidylethanolamine-binding protein 1 OS=Homo sapiens GN=PEBP1 PE=1 SV=3	HUMAN	70	#N/A	1.00644	0.897218	2.14428	2.71996e-07	2.1281	1.29647e-06		0.9936	0.897218	2.14036	1.75993e-08	2.1494	4.186e-08		0.466356	2.71996e-07	0.467211	1.75993e-08	0.995844	0.93038		0.469903	1.29647e-06	0.465247	4.186e-08	1.00417	0.93038
199	38.43	39.86	35.33	27.17	18.56	sp|O14841|OPLA_HUMAN	5-oxoprolinase OS=Homo sapiens GN=OPLAH PE=1 SV=3	HUMAN	19	#N/A	0.997015	0.948669	1.32596	0.000368966	1.34171	3.6802e-06		1.00299	0.948677	1.33312	0.000630566	1.35547	1.36563e-05		0.754171	0.000368966	0.750122	0.000630566	1.00814	0.864321		0.74532	3.68021e-06	0.737754	1.36563e-05	0.991924	0.864321
200	38.22	39.65	40.95	32.66	26.76	sp|Q96QK1|VPS35_HUMAN	Vacuolar protein sorting-associated protein 35 OS=Homo sapiens GN=VPS35 PE=1 SV=2	HUMAN	25	#N/A	0.97621	0.630723	1.12917	0.0803847	1.08704	0.127427		1.02437	0.630724	1.15913	0.0444298	1.12042	0.0505788		0.885604	0.0803847	0.862714	0.0444297	0.957461	0.32823		0.919927	0.127427	0.892521	0.0505787	1.04443	0.328229
201	38.13	38.92	52.11	45.99	42.83	sp|Q9ULV4|COR1C_HUMAN	Coronin-1C OS=Homo sapiens GN=CORO1C PE=1 SV=1	HUMAN	24	Q9ULV4	1.00599	0.926537	0.931059	0.547826	0.925404	0.408778		0.994047	0.926537	0.926576	0.309249	0.924709	0.186173		1.07405	0.547826	1.07924	0.309249	0.987945	0.836474		1.08061	0.408777	1.08142	0.186173	1.0122	0.836474
202	37.98	40.42	56.43	47.75	37.62	sp|P35558|PCKGC_HUMAN	Phosphoenolpyruvate carboxykinase, cytosolic [GTP] OS=Homo sapiens GN=PCK1 PE=1 SV=3	HUMAN	23	#N/A	0.951935	0.579638	2.62218	2.75177e-05	2.60198	4.15553e-06		1.05049	0.579638	2.74506	1.11809e-06	2.76205	1.01983e-07		0.381362	2.75177e-05	0.364291	1.11809e-06	0.990845	0.882579		0.384323	4.15553e-06	0.36205	1.01983e-07	1.00924	0.882579
203	37.97	38.45	32.94	29.67	28.76	sp|Q15436|SC23A_HUMAN	Protein transport protein Sec23A OS=Homo sapiens GN=SEC23A PE=1 SV=2	HUMAN	22	#N/A	0.975432	0.638428	1.45889	0.00253648	1.35862	0.00760492		1.02519	0.638429	1.50371	0.000417217	1.4078	0.00138207		0.685453	0.00253648	0.665023	0.000417217	0.927808	0.0795323		0.736043	0.00760492	0.710329	0.00138207	1.07781	0.0795322
204	37.94	39.83	31.72	23.58	22.35	sp|P55060|XPO2_HUMAN	Exportin-2 OS=Homo sapiens GN=CSE1L PE=1 SV=3	HUMAN	20	P55060	0.987172	0.747735	0.886348	0.019122	0.914028	0.0647285		1.013	0.747737	0.900886	0.0293834	0.933955	0.178049		1.12822	0.019122	1.11002	0.0293834	1.02522	0.526825		1.09406	0.0647284	1.07072	0.17805	0.975397	0.526826
205	37.66	39.24	58.88	55.73	51.69	sp|Q93099|HGD_HUMAN	Homogentisate 1,2-dioxygenase OS=Homo sapiens GN=HGD PE=1 SV=2	HUMAN	34	#N/A	0.93801	0.23827	2.07128	6.61828e-06	2.04852	1.94674e-06		1.06609	0.238271	2.21158	1.56118e-08	2.20664	1.27308e-09		0.482793	6.61828e-06	0.452165	1.56118e-08	0.991616	0.831753		0.488156	1.94674e-06	0.453177	1.27308e-09	1.00846	0.831753
206	37.63	38.96	72.24	72.24	71.29	sp|P63244|GBLP_HUMAN	Guanine nucleotide-binding protein subunit beta-2-like 1 OS=Homo sapiens GN=GNB2L1 PE=1 SV=3	HUMAN	28	#N/A	0.942648	0.584952	0.943137	0.664656	0.927381	0.488261		1.06084	0.584952	1.00297	0.963068	0.99397	0.905122		1.06029	0.664656	0.997034	0.963068	0.981488	0.602505		1.07831	0.488261	1.00607	0.905122	1.01886	0.602504
207	37.57	42.74	66.4	49.74	48.41	sp|P51991|ROA3_HUMAN	Heterogeneous nuclear ribonucleoprotein A3 OS=Homo sapiens GN=HNRNPA3 PE=1 SV=2	HUMAN	30	#N/A	1.11746	0.31949	1.23449	0.161318	1.24739	0.109928		0.894888	0.319489	1.10949	0.202698	1.11994	0.0602244		0.810053	0.161318	0.901317	0.202698	0.997677	0.959098		0.801674	0.109928	0.892907	0.0602244	1.00233	0.959098
208	37.53	39.39	73.96	67.19	62.24	sp|Q9UBR1|BUP1_HUMAN	Beta-ureidopropionase OS=Homo sapiens GN=UPB1 PE=1 SV=1	HUMAN	41	#N/A	0.962667	0.513789	1.1736	0.0721238	1.1703	0.011404		1.03878	0.513789	1.22098	0.0168178	1.22774	0.00363536		0.852076	0.0721238	0.819018	0.0168178	0.993651	0.920756		0.854483	0.011404	0.814506	0.00363536	1.00639	0.920756
209	37.5	39.73	74.29	74.29	66.53	sp|P63104|1433Z_HUMAN	14-3-3 protein zeta/delta OS=Homo sapiens GN=YWHAZ PE=1 SV=1	HUMAN	39	#N/A	0.972365	0.566816	0.690032	0.000327336	0.693362	0.000272081		1.02842	0.566816	0.711174	9.32414e-05	0.718767	8.15171e-05		1.44921	0.000327336	1.40612	9.32415e-05	0.994733	0.912136		1.44225	0.000272081	1.39127	8.15171e-05	1.0053	0.912136
210	37.36	39.32	89.73	85.71	83.93	sp|P30041|PRDX6_HUMAN	Peroxiredoxin-6 OS=Homo sapiens GN=PRDX6 PE=1 SV=3	HUMAN	44	#N/A	1.00973	0.829088	1.39691	5.27408e-05	1.37367	0.00011936		0.990362	0.829087	1.38743	2.29694e-06	1.37517	1.12685e-06		0.715868	5.27408e-05	0.720757	2.29694e-06	0.985001	0.698298		0.727976	0.00011936	0.72718	1.12684e-06	1.01523	0.698297
211	37.35	38.84	45.16	40.04	36.93	sp|P22307|NLTP_HUMAN	Non-specific lipid-transfer protein OS=Homo sapiens GN=SCP2 PE=1 SV=2	HUMAN	23	#N/A	0.96529	0.667796	4.16249	2.30025e-07	3.7262	1.57903e-06		1.03596	0.667796	4.219	1.27271e-07	3.81529	1.86885e-06		0.240241	2.30025e-07	0.237023	1.27271e-07	0.915511	0.271243		0.26837	1.57903e-06	0.262103	1.86885e-06	1.09229	0.271243
212	37.33	39.04	49.79	35.64	31.97	sp|P23246|SFPQ_HUMAN	Splicing factor, proline- and glutamine-rich OS=Homo sapiens GN=SFPQ PE=1 SV=2	HUMAN	31	#N/A	0.997816	0.969067	0.862769	0.0700062	0.919094	0.22737		1.00219	0.969067	0.866853	0.0434773	0.928449	0.153338		1.15906	0.0700062	1.1536	0.0434773	1.05961	0.351903		1.08803	0.227369	1.07706	0.153338	0.943748	0.351903
213	37.19	38.95	60.36	55.68	50.99	sp|P34913|HYES_HUMAN	Epoxide hydrolase 2 OS=Homo sapiens GN=EPHX2 PE=1 SV=2	HUMAN	23	#N/A	1.0117	0.915721	2.69127	1.13456e-07	2.709	2.35294e-07		0.988439	0.915721	2.66409	6.73338e-07	2.69871	1.95709e-07		0.371572	1.13456e-07	0.375363	6.73338e-07	1.00595	0.938015		0.36914	2.35294e-07	0.370547	1.95709e-07	0.994087	0.938015
214	37.19	37.64	53.83	48.56	46.41	sp|P61158|ARP3_HUMAN	Actin-related protein 3 OS=Homo sapiens GN=ACTR3 PE=1 SV=3	HUMAN	27	#N/A	1.03716	0.471136	0.931414	0.258546	0.952002	0.452594		0.964167	0.471135	0.899735	0.0176388	0.9263	0.156664		1.07364	0.258546	1.11144	0.0176388	1.0178	0.773217		1.05042	0.452593	1.07956	0.156665	0.982514	0.773219
215	37.13	38.91	55.07	52.27	49.83	sp|Q16555|DPYL2_HUMAN	Dihydropyrimidinase-related protein 2 OS=Homo sapiens GN=DPYSL2 PE=1 SV=1	HUMAN	29	#N/A	0.996165	0.957634	0.98322	0.832338	1.024	0.774334		1.00385	0.95764	0.990472	0.867977	1.03744	0.484686		1.01707	0.832338	1.00962	0.867977	1.03692	0.397319		0.97656	0.774334	0.963916	0.484686	0.964391	0.397319
216	37.07	37.82	64.15	55.42	55.42	sp|P09110|THIK_HUMAN	3-ketoacyl-CoA thiolase, peroxisomal OS=Homo sapiens GN=ACAA1 PE=1 SV=2	HUMAN	19	#N/A	1.03992	0.909092	4.41994	0.000268126	4.39914	0.00022222		0.961611	0.909092	4.11835	1.57483e-06	4.11737	2.7203e-06		0.226248	0.000268126	0.242815	1.57483e-06	0.991883	0.904469		0.227317	0.00022222	0.242874	2.7203e-06	1.00818	0.904469
217	37.01	38.51	81.17	81.17	77.27	sp|P00441|SODC_HUMAN	Superoxide dismutase [Cu-Zn] OS=Homo sapiens GN=SOD1 PE=1 SV=2	HUMAN	47	#N/A	0.958493	0.669696	2.78301	0.000308013	2.69853	0.000231409		1.0433	0.669697	2.97115	5.73195e-06	2.87216	1.27814e-05		0.359323	0.000308013	0.33657	5.73195e-06	0.96743	0.680314		0.370572	0.000231409	0.34817	1.27814e-05	1.03367	0.680314
218	36.8	39.08	67.12	58.56	58.56	sp|P08263|GSTA1_HUMAN	Glutathione S-transferase A1 OS=Homo sapiens GN=GSTA1 PE=1 SV=3	HUMAN	54	#N/A	1.00934	0.916638	2.62439	1.60946e-06	2.48254	2.38282e-06		0.990749	0.916638	2.61257	3.87767e-09	2.47293	6.07915e-09		0.381041	1.60946e-06	0.382765	3.87767e-09	0.940002	0.138059		0.402814	2.38282e-06	0.404378	6.07915e-09	1.06383	0.138058
219	36.66	37.48	49.72	45.42	35.89	sp|P78371|TCPB_HUMAN	T-complex protein 1 subunit beta OS=Homo sapiens GN=CCT2 PE=1 SV=4	HUMAN	22	#N/A	1.02225	0.761012	0.843767	0.155221	0.854084	0.13416		0.978231	0.761012	0.825924	0.0583017	0.841331	0.0754818		1.18516	0.155221	1.21077	0.0583017	1.00505	0.934039		1.17085	0.13416	1.18859	0.0754818	0.994976	0.934039
220	36.56	37.78	32.86	24.96	21.52	sp|Q14203|DCTN1_HUMAN	Dynactin subunit 1 OS=Homo sapiens GN=DCTN1 PE=1 SV=3	HUMAN	21	Q14203	0.994728	0.931694	0.989196	0.883165	0.953585	0.491024		1.0053	0.931694	0.996233	0.946627	0.966294	0.389265		1.01092	0.883165	1.00378	0.946627	0.958525	0.40631		1.04867	0.491024	1.03488	0.389265	1.04327	0.406309
221	36.53	40.93	80.15	76.03	71.91	sp|P02647|APOA1_HUMAN	Apolipoprotein A-I OS=Homo sapiens GN=APOA1 PE=1 SV=1	HUMAN	34	P02647	1.05654	0.275974	0.572315	0.0107847	0.576077	8.49795e-06		0.946488	0.275973	0.542789	0.0057119	0.549357	9.17028e-08		1.74729	0.0107847	1.84233	0.0057119	1.01601	0.917086		1.73588	8.49795e-06	1.82031	9.17031e-08	0.984246	0.917086
222	36.45	37.98	80.77	80.77	76.92	sp|P00918|CAH2_HUMAN	Carbonic anhydrase 2 OS=Homo sapiens GN=CA2 PE=1 SV=2	HUMAN	32	P00918	1.03478	0.642417	2.53262	1.58262e-05	2.53457	1.27126e-05		0.966392	0.642417	2.45529	5.59611e-06	2.47848	4.69082e-06		0.394848	1.58262e-05	0.407285	5.5961e-06	0.992931	0.863887		0.394545	1.27126e-05	0.403472	4.69082e-06	1.00712	0.863887
223	36.41	37.72	24.03	21.18	18.34	sp|Q10567|AP1B1_HUMAN	AP-1 complex subunit beta-1 OS=Homo sapiens GN=AP1B1 PE=1 SV=2	HUMAN	20	#N/A	0.895513	0.389696	0.976754	0.840835	0.967434	0.733815		1.11668	0.389696	1.0948	0.45668	1.08679	0.620947		1.0238	0.840835	0.913406	0.45668	0.985621	0.852941		1.03366	0.733815	0.920142	0.620947	1.01459	0.852941
224	36.37	37.7	65.27	59.66	59.66	sp|Q00796|DHSO_HUMAN	Sorbitol dehydrogenase OS=Homo sapiens GN=SORD PE=1 SV=4	HUMAN	45	#N/A	0.959383	0.517588	3.27292	1.25413e-08	3.10958	1.97511e-08		1.04234	0.517588	3.42548	3.04194e-09	3.27745	1.03221e-09		0.305538	1.25413e-08	0.29193	3.04194e-09	0.951471	0.216336		0.321587	1.97511e-08	0.305115	1.03221e-09	1.05101	0.216336
225	36.34	38.62	33.85	29.19	25.31	sp|P01042|KNG1_HUMAN	Kininogen-1 OS=Homo sapiens GN=KNG1 PE=1 SV=2	HUMAN	23	P01042	0.976856	0.784924	0.575287	0.0334117	0.571603	2.64756e-06		1.02369	0.784926	0.610839	0.0690671	0.592714	7.82825e-05		1.73826	0.0334117	1.63709	0.0690671	0.994959	0.984801		1.74947	2.64756e-06	1.68715	7.82825e-05	1.00507	0.984801
226	36.22	43.18	22.5	13.15	8.166	sp|Q93008|USP9X_HUMAN	Probable ubiquitin carboxyl-terminal hydrolase FAF-X OS=Homo sapiens GN=USP9X PE=1 SV=2	HUMAN	19	Q93008	0.954144	0.232409	1.1886	0.00479987	1.16361	0.00774364		1.04806	0.232409	1.24658	0.00104162	1.22806	0.00143299		0.841326	0.00479987	0.802195	0.00104162	0.973378	0.42151		0.859398	0.00774365	0.814295	0.00143299	1.02735	0.421509
227	36.15	37.82	63.11	63.11	57.93	sp|Q9UBQ7|GRHPR_HUMAN	Glyoxylate reductase/hydroxypyruvate reductase OS=Homo sapiens GN=GRHPR PE=1 SV=1	HUMAN	32	#N/A	1.03762	0.825821	3.23146	3.38851e-05	3.10863	1.99132e-05		0.963746	0.825821	3.09013	4.90931e-07	2.98882	2.73551e-07		0.309458	3.38851e-05	0.323611	4.90931e-07	0.973646	0.528156		0.321685	1.99132e-05	0.33458	2.7355e-07	1.02707	0.528155
228	36.13	38	29.21	20.88	19.03	sp|Q9C0C2|TB182_HUMAN	182 kDa tankyrase-1-binding protein OS=Homo sapiens GN=TNKS1BP1 PE=1 SV=3	HUMAN	20	#N/A	1.06231	0.322563	1.30521	0.0303047	1.33089	0.00909908		0.941346	0.322563	1.23461	0.021258	1.26453	0.0111756		0.766158	0.0303047	0.809973	0.021258	1.01351	0.81102		0.75138	0.00909908	0.790805	0.0111756	0.98667	0.81102
229	36.13	37.95	55.49	46.82	45.47	sp|Q5T2W1|NHRF3_HUMAN	Na(+)/H(+) exchange regulatory cofactor NHE-RF3 OS=Homo sapiens GN=PDZK1 PE=1 SV=2	HUMAN	20	#N/A	1.10763	0.203693	0.831541	0.20001	0.905314	0.44704		0.902831	0.203693	0.749178	0.0223151	0.825926	0.0671463		1.20259	0.20001	1.3348	0.0223151	1.1002	0.105131		1.10459	0.44704	1.21076	0.0671463	0.908922	0.105131
230	36	36.73	43.61	32.26	32.26	sp|P47897|SYQ_HUMAN	Glutaminyl-tRNA synthetase OS=Homo sapiens GN=QARS PE=1 SV=1	HUMAN	21	P47897	0.950699	0.294287	1.16778	0.00599912	1.11191	0.0953903		1.05186	0.294287	1.23207	0.00167345	1.17869	0.00414153		0.856325	0.00599912	0.811641	0.00167345	0.945198	0.191176		0.899354	0.0953904	0.848396	0.00414153	1.05798	0.191176
231	35.94	36.64	62.96	57.72	55.56	sp|P67809|YBOX1_HUMAN	Nuclease-sensitive element-binding protein 1 OS=Homo sapiens GN=YBX1 PE=1 SV=3	HUMAN	58	#N/A	0.924492	0.24606	0.84507	0.363707	0.900781	0.367362		1.08168	0.24606	0.914267	0.633038	0.97988	0.863747		1.18333	0.363707	1.09377	0.633038	1.06075	0.806928		1.11015	0.367362	1.02053	0.863747	0.942731	0.806928
232	35.91	36.54	58.17	41.83	40.47	sp|P49591|SYSC_HUMAN	Seryl-tRNA synthetase, cytoplasmic OS=Homo sapiens GN=SARS PE=1 SV=3	HUMAN	19	P49591	1.01532	0.829748	1.21951	0.00222775	1.18771	0.000807552		0.984916	0.829746	1.20448	0.012168	1.18217	0.0228056		0.820004	0.00222775	0.830236	0.012168	0.972625	0.555002		0.841955	0.000807553	0.845905	0.0228056	1.02814	0.555001
233	35.88	38.09	60.82	53.9	48.92	sp|P02790|HEMO_HUMAN	Hemopexin OS=Homo sapiens GN=HPX PE=1 SV=2	HUMAN	30	P02790	0.977481	0.766527	0.441576	1.63541e-05	0.46682	4.08481e-06		1.02304	0.766528	0.451438	1.38556e-05	0.481553	7.17773e-06		2.26462	1.63541e-05	2.21514	1.38556e-05	1.03933	0.572517		2.14215	4.08481e-06	2.07662	7.17773e-06	0.962162	0.572518
234	35.72	37.61	32.54	25.68	19.8	sp|P55786|PSA_HUMAN	Puromycin-sensitive aminopeptidase OS=Homo sapiens GN=NPEPPS PE=1 SV=2	HUMAN	17	#N/A	0.975403	0.692412	0.939176	0.507229	0.916315	0.257015		1.02522	0.692412	0.965207	0.713113	0.949056	0.582793		1.06476	0.507229	1.03605	0.713113	0.974311	0.637609		1.09133	0.257015	1.05368	0.582793	1.02637	0.637609
235	35.68	39.12	58.82	50.11	44.01	sp|Q02790|FKBP4_HUMAN	Peptidyl-prolyl cis-trans isomerase FKBP4 OS=Homo sapiens GN=FKBP4 PE=1 SV=3	HUMAN	25	#N/A	1.05879	0.346533	0.832808	0.00556982	0.948636	0.35313		0.944478	0.346533	0.788916	0.00220298	0.903481	0.0737694		1.20076	0.00556982	1.26756	0.00220298	1.13277	0.0261739		1.05414	0.35313	1.10683	0.0737694	0.882788	0.026174
236	35.55	61.72	33.14	19.46	15.06	sp|O15020|SPTN2_HUMAN	Spectrin beta chain, brain 2 OS=Homo sapiens GN=SPTBN2 PE=1 SV=2	HUMAN	28	#N/A	1.01541	0.802456	2.05013	1.97033e-06	2.00218	4.57722e-06		0.984824	0.802456	2.01439	1.31942e-06	1.9872	5.60732e-07		0.487774	1.97033e-06	0.496429	1.31942e-06	0.974387	0.518503		0.499455	4.57722e-06	0.503222	5.60732e-07	1.02629	0.518502
237	35.4	37.21	39.71	34.12	26.32	sp|Q96AC1|FERM2_HUMAN	Fermitin family homolog 2 OS=Homo sapiens GN=FERMT2 PE=1 SV=1	HUMAN	19	Q96AC1	0.965391	0.461047	1.3522	0.000118172	1.34615	2.84416e-05		1.03585	0.461048	1.40328	2.02556e-05	1.40485	3.03521e-05		0.739537	0.000118172	0.712618	2.02556e-05	0.989918	0.813972		0.742862	2.84416e-05	0.71182	3.0352e-05	1.01019	0.813972
238	35.39	37.17	26.4	23.51	20.7	sp|Q16531|DDB1_HUMAN	DNA damage-binding protein 1 OS=Homo sapiens GN=DDB1 PE=1 SV=1	HUMAN	18	#N/A	0.962674	0.425712	0.999487	0.992022	1.00694	0.892724		1.03877	0.425712	1.04063	0.52548	1.05556	0.247616		1.00051	0.992022	0.960956	0.525479	1.00312	0.946442		0.993112	0.892724	0.947362	0.247616	0.996887	0.946442
239	35.34	36.64	83.73	83.73	76.51	sp|P23528|COF1_HUMAN	Cofilin-1 OS=Homo sapiens GN=CFL1 PE=1 SV=3	HUMAN	32	#N/A	1.1637	0.0962377	0.902273	0.461014	0.951614	0.693877		0.859326	0.0962375	0.777579	0.00446715	0.829899	0.00591865		1.10831	0.461014	1.28604	0.00446715	1.05903	0.1871		1.05085	0.693877	1.20497	0.00591865	0.944256	0.1871
240	35.22	67.12	55.75	47.51	47	sp|P35241|RADI_HUMAN	Radixin OS=Homo sapiens GN=RDX PE=1 SV=1	HUMAN	55	#N/A	0.9773	0.758389	1.33192	0.0550978	1.33409	0.0122354		1.02323	0.758389	1.37911	0.00624159	1.37872	0.000171786		0.750799	0.0550978	0.725106	0.00624159	0.989067	0.842166		0.749573	0.0122354	0.725312	0.000171786	1.01105	0.842166
241	34.71	36.2	54.4	41.21	41.21	sp|Q9NZN3|EHD3_HUMAN	EH domain-containing protein 3 OS=Homo sapiens GN=EHD3 PE=1 SV=1	HUMAN	20	#N/A	1.05143	0.481571	2.04357	0.007418	1.95504	0.0126926		0.951088	0.481571	1.95021	0.0115327	1.87498	0.019811		0.489339	0.007418	0.512765	0.0115327	0.9503	0.685563		0.511497	0.0126926	0.533339	0.019811	1.0523	0.685562
242	34.6	37.01	62.92	55.62	50.46	sp|Q14914|PTGR1_HUMAN	Prostaglandin reductase 1 OS=Homo sapiens GN=PTGR1 PE=1 SV=2	HUMAN	28	#N/A	0.976777	0.641508	2.02389	7.47944e-06	1.96468	4.38938e-06		1.02377	0.641508	2.08399	5.90599e-07	2.0344	1.04501e-07		0.494097	7.47944e-06	0.479849	5.90598e-07	0.970825	0.58755		0.50899	4.38939e-06	0.491545	1.04501e-07	1.03005	0.587549
243	34.52	37.71	27.2	18	13.52	sp|O60610|DIAP1_HUMAN	Protein diaphanous homolog 1 OS=Homo sapiens GN=DIAPH1 PE=1 SV=2	HUMAN	17	O60610	1.16673	0.0153974	1.50302	0.00212922	1.4226	0.00115945		0.8571	0.0153974	1.29356	0.0199566	1.23055	0.0181204		0.665325	0.00212922	0.77306	0.0199565	0.94027	0.396812		0.702939	0.00115945	0.812644	0.0181204	1.06352	0.396812
244	34.4	38.42	54.33	45.43	37.24	sp|P36578|RL4_HUMAN	60S ribosomal protein L4 OS=Homo sapiens GN=RPL4 PE=1 SV=5	HUMAN	21	#N/A	0.975034	0.567308	1.1659	0.218618	1.1182	0.243646		1.02561	0.567309	1.18852	0.0761764	1.15751	0.0445696		0.857703	0.218618	0.841381	0.0761764	0.977609	0.654611		0.894293	0.243646	0.863922	0.0445696	1.0229	0.654609
245	34.18	37.18	73.79	66.53	60.48	sp|P67936|TPM4_HUMAN	Tropomyosin alpha-4 chain OS=Homo sapiens GN=TPM4 PE=1 SV=3	HUMAN	24	P67936	0.883523	0.0978726	0.751898	0.0214857	0.677523	0.00595517		1.13183	0.0978727	0.852227	0.141852	0.773803	0.0306111		1.32997	0.0214857	1.1734	0.141852	0.897805	0.415407		1.47596	0.00595517	1.29232	0.0306111	1.11383	0.415407
246	34.17	37.18	35.45	27.42	25.91	sp|P54136|SYRC_HUMAN	Arginyl-tRNA synthetase, cytoplasmic OS=Homo sapiens GN=RARS PE=1 SV=2	HUMAN	18	#N/A	0.972637	0.559598	1.16965	0.0122101	1.15444	0.0368764		1.02813	0.559599	1.20476	0.00400874	1.19626	0.0195757		0.854955	0.0122101	0.830041	0.00400874	0.980988	0.676071		0.866218	0.0368764	0.835937	0.0195757	1.01938	0.67607
247	34.16	35.61	72.34	68.69	63.83	sp|O00151|PDLI1_HUMAN	PDZ and LIM domain protein 1 OS=Homo sapiens GN=PDLIM1 PE=1 SV=4	HUMAN	24	#N/A	0.976864	0.858976	1.07394	0.67969	1.10528	0.532272		1.02368	0.858976	1.10445	0.0990833	1.14068	0.0673147		0.931153	0.67969	0.905429	0.0990832	1.02369	0.769988		0.904749	0.532272	0.876672	0.0673146	0.976857	0.769988
248	34.07	34.55	36.67	34.3	33.28	sp|P30153|2AAA_HUMAN	Serine/threonine-protein phosphatase 2A 65 kDa regulatory subunit A alpha isoform OS=Homo sapiens GN=PPP2R1A PE=1 SV=4	HUMAN	19	#N/A	0.909537	0.0455268	1.03629	0.638193	0.986712	0.878918		1.09946	0.0455269	1.14035	0.153342	1.09369	0.344563		0.964982	0.638193	0.87692	0.153342	0.947163	0.402423		1.01347	0.878918	0.91434	0.344563	1.05578	0.402423
249	34.04	34.69	50.65	41.59	38.45	sp|O95954|FTCD_HUMAN	Formimidoyltransferase-cyclodeaminase OS=Homo sapiens GN=FTCD PE=1 SV=2	HUMAN	35	#N/A	0.976212	0.605328	3.37512	1.9804e-08	3.19374	2.45753e-08		1.02437	0.605329	3.4431	4.45789e-09	3.27902	1.31534e-08		0.296286	1.9804e-08	0.290436	4.45788e-09	0.949023	0.283742		0.313112	2.45753e-08	0.304969	1.31534e-08	1.05371	0.283742
250	33.99	35.29	41.65	39.77	37.15	sp|O43175|SERA_HUMAN	D-3-phosphoglycerate dehydrogenase OS=Homo sapiens GN=PHGDH PE=1 SV=4	HUMAN	19	#N/A	0.982624	0.728994	1.76629	0.000199695	1.6899	9.56692e-06		1.01768	0.728995	1.79074	4.75314e-05	1.72215	4.9655e-06		0.566158	0.000199695	0.558429	4.75314e-05	0.949165	0.413904		0.591751	9.56693e-06	0.58067	4.9655e-06	1.05356	0.413904
251	33.94	35.42	57.86	44.56	44.56	sp|P24298|ALAT1_HUMAN	Alanine aminotransferase 1 OS=Homo sapiens GN=GPT PE=1 SV=3	HUMAN	26	#N/A	0.961368	0.90325	3.30015	0.000780031	3.06218	0.00164943		1.04018	0.90325	3.41713	5.71776e-08	3.19645	4.4554e-07		0.303016	0.000780031	0.292644	5.71776e-08	0.932102	0.255322		0.326565	0.00164943	0.312847	4.4554e-07	1.07284	0.255321
252	33.78	34.92	36.5	26.77	24.26	sp|Q9Y678|COPG_HUMAN	Coatomer subunit gamma OS=Homo sapiens GN=COPG PE=1 SV=1	HUMAN	19	Q9Y678	0.930922	0.0669749	1.06741	0.233805	1.09154	0.12183		1.0742	0.0669751	1.14921	0.00437926	1.18263	0.00291668		0.936846	0.233805	0.870162	0.00437925	1.01534	0.735246		0.916134	0.12183	0.845573	0.00291667	0.984895	0.735247
253	33.77	35.97	36.29	25.44	19.63	sp|P09874|PARP1_HUMAN	Poly [ADP-ribose] polymerase 1 OS=Homo sapiens GN=PARP1 PE=1 SV=4	HUMAN	16	P09874	1.01575	0.794063	0.742842	0.000390824	0.802119	0.00870686		0.984493	0.794063	0.734191	0.000257484	0.797228	0.00890984		1.34618	0.000390824	1.36204	0.000257484	1.07533	0.141421		1.2467	0.00870686	1.25435	0.00890984	0.92995	0.141421
254	33.73	35.62	69.65	65.32	54.34	sp|P04083|ANXA1_HUMAN	Annexin A1 OS=Homo sapiens GN=ANXA1 PE=1 SV=2	HUMAN	17	P04083	1.07529	0.231018	0.518718	1.93639e-05	0.580224	5.8838e-07		0.929984	0.231018	0.482463	1.65865e-05	0.549624	1.50247e-06		1.92783	1.93639e-05	2.0727	1.65865e-05	1.1343	0.0659484		1.72347	5.8838e-07	1.81942	1.50247e-06	0.881601	0.0659485
255	33.69	40.53	19.66	9.35	7.603	sp|P46939|UTRO_HUMAN	Utrophin OS=Homo sapiens GN=UTRN PE=1 SV=2	HUMAN	19	P46939	1.00694	0.908154	1.02706	0.628554	1.03793	0.627344		0.993107	0.908149	1.023	0.716546	1.03875	0.602027		0.973653	0.628554	0.977521	0.716545	1.00229	0.970929		0.96346	0.627344	0.962696	0.602026	0.997714	0.970929
256	33.66	35.31	54.22	42.06	40.2	sp|P31939|PUR9_HUMAN	Bifunctional purine biosynthesis protein PURH OS=Homo sapiens GN=ATIC PE=1 SV=3	HUMAN	24	#N/A	1.06995	0.111994	0.914571	0.282109	0.98313	0.710019		0.934618	0.111994	0.857896	0.0979301	0.926316	0.0726255		1.09341	0.282109	1.16564	0.0979302	1.06842	0.345867		1.01716	0.710019	1.07955	0.0726256	0.935963	0.345867
257	33.58	40.43	20.49	8.201	7.591	sp|Q63HN8|RN213_HUMAN	RING finger protein 213 OS=Homo sapiens GN=RNF213 PE=1 SV=2	HUMAN	19	#N/A	0.956865	0.277045	0.950189	0.229865	0.929788	0.190979		1.04508	0.277045	0.99628	0.9375	0.978515	0.661414		1.05242	0.229865	1.00373	0.9375	0.970728	0.496489		1.07551	0.190979	1.02196	0.661414	1.03015	0.496488
258	33.48	34.4	28.86	18.05	15.53	sp|Q86VP6|CAND1_HUMAN	Cullin-associated NEDD8-dissociated protein 1 OS=Homo sapiens GN=CAND1 PE=1 SV=2	HUMAN	19	#N/A	0.966459	0.495288	1.02556	0.668144	0.999587	0.994404		1.03471	0.495289	1.06511	0.381042	1.04306	0.538228		0.975074	0.668144	0.938867	0.381042	0.969672	0.520482		1.00041	0.994404	0.958718	0.538228	1.03128	0.520481
259	33.46	34.91	53.12	50.74	45.1	sp|P37837|TALDO_HUMAN	Transaldolase OS=Homo sapiens GN=TALDO1 PE=1 SV=2	HUMAN	24	#N/A	1.06925	0.189727	1.10702	0.223478	1.16283	0.0731063		0.935233	0.189727	1.03658	0.650912	1.09618	0.203848		0.903323	0.223478	0.964712	0.650912	1.04632	0.348077		0.859971	0.0731064	0.912255	0.203848	0.955727	0.348077
260	33.27	35.48	63.42	63.42	54.57	sp|P07355|ANXA2_HUMAN	Annexin A2 OS=Homo sapiens GN=ANXA2 PE=1 SV=2	HUMAN	22	P07355	0.991696	0.850385	0.756705	4.47079e-05	0.742576	6.09263e-05		1.00837	0.850385	0.765834	0.000695495	0.756443	0.00124507		1.32152	4.47079e-05	1.30577	0.000695495	0.974317	0.552127		1.34666	6.09262e-05	1.32198	0.00124507	1.02636	0.552126
261	33.18	34.38	42.11	40.07	39.22	sp|P14866|HNRPL_HUMAN	Heterogeneous nuclear ribonucleoprotein L OS=Homo sapiens GN=HNRNPL PE=1 SV=2	HUMAN	24	P14866	0.976825	0.717703	0.977504	0.835567	0.971043	0.759152		1.02373	0.717703	1.00286	0.973714	1.00129	0.987278		1.02301	0.835567	0.997152	0.973714	0.986671	0.769099		1.02982	0.759152	0.998706	0.987278	1.01351	0.769098
262	33.14	35.7	45.92	39.56	33.61	sp|Q08426|ECHP_HUMAN	Peroxisomal bifunctional enzyme OS=Homo sapiens GN=EHHADH PE=1 SV=3	HUMAN	18	#N/A	1.00291	0.970818	2.49345	2.50079e-06	2.25621	8.97192e-07		0.997099	0.970818	2.46681	1.13892e-05	2.25227	5.16066e-06		0.401051	2.50079e-06	0.405382	1.13892e-05	0.90439	0.246409		0.443222	8.97194e-07	0.443996	5.16066e-06	1.10572	0.246409
263	33.1	37.2	45.55	40.69	39.68	sp|P49189|AL9A1_HUMAN	4-trimethylaminobutyraldehyde dehydrogenase OS=Homo sapiens GN=ALDH9A1 PE=1 SV=3	HUMAN	22	#N/A	0.960737	0.356785	1.42368	0.0014449	1.43446	0.000112567		1.04087	0.356786	1.48199	0.000465326	1.50387	1.23128e-05		0.702406	0.0014449	0.674769	0.000465326	1.00713	0.853819		0.697125	0.000112567	0.664951	1.23128e-05	0.992923	0.853819
264	32.8	34.85	36.13	25.08	20.37	sp|O95782|AP2A1_HUMAN	AP-2 complex subunit alpha-1 OS=Homo sapiens GN=AP2A1 PE=1 SV=3	HUMAN	20	#N/A	0.957385	0.506469	0.847518	0.269017	0.870861	0.2575		1.04451	0.506469	0.887375	0.384812	0.916632	0.347887		1.17992	0.269017	1.12692	0.384812	1.03648	0.781201		1.14829	0.2575	1.09095	0.347887	0.964801	0.781201
265	32.76	34.71	60.54	57.09	53.64	sp|Q14847|LASP1_HUMAN	LIM and SH3 domain protein 1 OS=Homo sapiens GN=LASP1 PE=1 SV=2	HUMAN	21	#N/A	0.974547	0.624702	0.920094	0.323761	1.00423	0.955235		1.02612	0.624702	0.946233	0.408442	1.04378	0.442544		1.08685	0.323761	1.05682	0.408442	1.09254	0.162855		0.995784	0.955235	0.958053	0.442544	0.915301	0.162856
266	32.76	33.61	87.5	76.04	76.04	sp|P30039|PBLD_HUMAN	Phenazine biosynthesis-like domain-containing protein OS=Homo sapiens GN=PBLD PE=1 SV=2	HUMAN	23	#N/A	0.879272	0.701518	3.76472	0.000150611	3.60302	0.000322315		1.1373	0.701518	4.18714	6.05281e-08	4.02145	8.50777e-07		0.265624	0.000150611	0.238826	6.0528e-08	0.959623	0.627418		0.277545	0.000322315	0.248667	8.50776e-07	1.04208	0.627418
267	32.6	35.12	50.4	42.11	38.26	sp|P54578|UBP14_HUMAN	Ubiquitin carboxyl-terminal hydrolase 14 OS=Homo sapiens GN=USP14 PE=1 SV=3	HUMAN	17	#N/A	1.14096	0.0322222	0.942437	0.579637	0.918257	0.405784		0.876455	0.0322221	0.828399	0.0718761	0.813363	0.0546008		1.06108	0.579637	1.20715	0.0718761	0.972252	0.707428		1.08902	0.405784	1.22946	0.0546009	1.02854	0.707427
268	32.51	33.99	44.73	34.36	31.45	sp|Q14247|SRC8_HUMAN	Src substrate cortactin OS=Homo sapiens GN=CTTN PE=1 SV=2	HUMAN	19	#N/A	1.00837	0.927972	0.865192	0.164493	0.884876	0.650991		0.991702	0.927972	0.860089	0.0536397	0.882071	0.63559		1.15581	0.164493	1.16267	0.0536398	1.0183	0.949347		1.1301	0.650991	1.1337	0.63559	0.982028	0.949347
269	32.46	34.03	37.12	35.01	30.15	sp|P38606|VATA_HUMAN	V-type proton ATPase catalytic subunit A OS=Homo sapiens GN=ATP6V1A PE=1 SV=2	HUMAN	17	#N/A	1.05523	0.341572	0.951848	0.524322	0.938687	0.356544		0.947658	0.341572	0.903318	0.0997552	0.897139	0.092225		1.05059	0.524322	1.10703	0.0997553	0.980742	0.718676		1.06532	0.356544	1.11466	0.092225	1.01964	0.718676
270	32.41	33.99	52.42	46.37	43.95	sp|P18124|RL7_HUMAN	60S ribosomal protein L7 OS=Homo sapiens GN=RPL7 PE=1 SV=1	HUMAN	22	#N/A	1.07026	0.250131	1.26212	0.0057927	1.28425	0.0100982		0.934356	0.25013	1.18348	0.00189466	1.2125	0.00632582		0.792315	0.0057927	0.844967	0.00189466	1.01148	0.777079		0.778663	0.0100982	0.824742	0.00632582	0.988646	0.777081
271	32.35	33.92	64.17	58.27	58.27	sp|P18669|PGAM1_HUMAN	Phosphoglycerate mutase 1 OS=Homo sapiens GN=PGAM1 PE=1 SV=2	HUMAN	37	#N/A	1.03591	0.50234	1.36924	0.00241055	1.39003	0.00385097		0.965335	0.502339	1.32521	0.0030638	1.36021	0.0017829		0.730335	0.00241055	0.754596	0.0030638	1.03903	0.478736		0.719411	0.00385097	0.735178	0.00178289	0.96244	0.478737
272	32.33	34.12	64.58	56.25	50.35	sp|Q02878|RL6_HUMAN	60S ribosomal protein L6 OS=Homo sapiens GN=RPL6 PE=1 SV=3	HUMAN	25	#N/A	0.957025	0.481124	1.27985	0.000893764	1.24219	0.0185483		1.0449	0.481124	1.34162	0.00010729	1.3061	0.00245983		0.781344	0.000893764	0.745367	0.00010729	0.966898	0.599355		0.805033	0.0185484	0.765638	0.00245983	1.03424	0.599354
273	32.31	32.87	59.62	50.94	49.53	sp|Q96NU7|HUTI_HUMAN	Probable imidazolonepropionase OS=Homo sapiens GN=AMDHD1 PE=2 SV=1	HUMAN	22	#N/A	0.997891	0.980526	1.51938	0.00444621	1.52754	0.00158773		1.00211	0.980526	1.52492	0.000473534	1.54353	0.000139118		0.658164	0.00444621	0.655772	0.000473534	1.00223	0.967294		0.654645	0.00158773	0.647865	0.000139118	0.997778	0.967294
274	32.29	32.47	63.95	48.71	48.71	sp|Q13283|G3BP1_HUMAN	Ras GTPase-activating protein-binding protein 1 OS=Homo sapiens GN=G3BP1 PE=1 SV=1	HUMAN	21	#N/A	0.979986	0.766777	0.987225	0.841848	0.949698	0.571328		1.02042	0.766777	1.01029	0.879739	0.97714	0.718142		1.01294	0.841848	0.989813	0.879739	0.955187	0.428563		1.05297	0.571328	1.02339	0.718142	1.04692	0.428562
275	32.23	33.96	58.73	51.14	49.87	sp|Q00266|METK1_HUMAN	S-adenosylmethionine synthase isoform type-1 OS=Homo sapiens GN=MAT1A PE=1 SV=2	HUMAN	41	#N/A	0.946974	0.466976	3.59511	1.42778e-07	3.24195	6.6773e-08		1.056	0.466977	3.77339	3.21338e-06	3.42798	1.79691e-06		0.278155	1.42778e-07	0.265014	3.21338e-06	0.905226	0.0400549		0.308456	6.6773e-08	0.291717	1.79691e-06	1.1047	0.0400549
276	31.9	32.54	67.12	62.37	62.37	sp|P08865|RSSA_HUMAN	40S ribosomal protein SA OS=Homo sapiens GN=RPSA PE=1 SV=4	HUMAN	24	#N/A	0.962624	0.537959	1.06645	0.459015	1.10994	0.218542		1.03883	0.53796	1.11023	0.236612	1.16209	0.0888622		0.937694	0.459015	0.900712	0.236612	1.03326	0.470308		0.900953	0.218543	0.860516	0.0888622	0.96781	0.470309
277	31.87	33.69	46.5	38.85	37.58	sp|P23381|SYWC_HUMAN	Tryptophanyl-tRNA synthetase, cytoplasmic OS=Homo sapiens GN=WARS PE=1 SV=2	HUMAN	21	#N/A	0.987615	0.87021	0.583568	0.000281379	0.67473	0.0120254		1.01254	0.87021	0.587131	0.0012292	0.678901	0.00869525		1.7136	0.000281379	1.7032	0.0012292	1.14036	0.111868		1.48207	0.0120254	1.47297	0.00869526	0.876919	0.111868
278	31.82	33.74	53.53	46.47	46.06	sp|P78417|GSTO1_HUMAN	Glutathione S-transferase omega-1 OS=Homo sapiens GN=GSTO1 PE=1 SV=2	HUMAN	33	P78417	1.00152	0.980782	2.4455	2.63282e-06	2.22705	1.89975e-06		0.998486	0.980782	2.46223	1.12314e-07	2.26921	1.49856e-08		0.408915	2.63282e-06	0.406136	1.12314e-07	0.923479	0.0603102		0.449024	1.89976e-06	0.440683	1.49856e-08	1.08286	0.0603101
279	31.79	36.97	40.34	23.61	17.31	sp|Q9UDY2|ZO2_HUMAN	Tight junction protein ZO-2 OS=Homo sapiens GN=TJP2 PE=1 SV=1	HUMAN	16	Q9UDY2	1.00641	0.903285	1.3242	0.000346511	1.345	0.000435038		0.993632	0.903285	1.32013	9.03968e-05	1.34882	0.000167269		0.755171	0.000346511	0.757499	9.03967e-05	1.01127	0.879006		0.743494	0.000435038	0.741391	0.000167269	0.988855	0.879006
280	31.78	34.37	27.58	19.81	15.21	sp|P41252|SYIC_HUMAN	Isoleucyl-tRNA synthetase, cytoplasmic OS=Homo sapiens GN=IARS PE=1 SV=2	HUMAN	18	#N/A	0.92617	0.541885	1.08068	0.537805	1.01892	0.887793		1.07972	0.541886	1.16757	0.00759258	1.10699	0.0619043		0.925346	0.537805	0.856476	0.00759258	0.93745	0.228255		0.981427	0.887793	0.90335	0.0619043	1.06672	0.228255
281	31.68	33.11	83.33	77.92	67.08	sp|P51858|HDGF_HUMAN	Hepatoma-derived growth factor OS=Homo sapiens GN=HDGF PE=1 SV=1	HUMAN	21	#N/A	0.963122	0.637785	0.846134	0.30505	0.803249	0.100548		1.03829	0.637786	0.881627	0.29657	0.843353	0.0513895		1.18185	0.30505	1.13427	0.29657	0.953484	0.577518		1.24494	0.100548	1.18574	0.0513896	1.04878	0.577518
282	31.68	32.42	74.28	71.38	71.38	sp|Q9NQR4|NIT2_HUMAN	Omega-amidase NIT2 OS=Homo sapiens GN=NIT2 PE=1 SV=1	HUMAN	22	#N/A	0.95824	0.457184	1.76015	0.000242043	1.71606	0.000425948		1.04358	0.457184	1.83867	0.000119972	1.80342	0.000183134		0.568132	0.000242043	0.543873	0.000119972	0.971557	0.48027		0.582729	0.000425948	0.554501	0.000183134	1.02928	0.480269
283	31.67	32.8	43.25	38.67	37.3	sp|Q16181|SEPT7_HUMAN	Septin-7 OS=Homo sapiens GN=SEPT7 PE=1 SV=2	HUMAN	20	Q16181	0.939552	0.337365	0.867544	0.0195007	0.876831	0.078719		1.06434	0.337365	0.925092	0.112114	0.939381	0.210123		1.15268	0.0195007	1.08097	0.112114	1.00314	0.947773		1.14047	0.0787189	1.06453	0.210123	0.99687	0.947778
284	31.67	32.73	30.02	28.2	24.09	sp|Q14974|IMB1_HUMAN	Importin subunit beta-1 OS=Homo sapiens GN=KPNB1 PE=1 SV=2	HUMAN	18	#N/A	1.01564	0.900626	0.974451	0.827173	0.942754	0.509199		0.984604	0.900622	0.956183	0.810294	0.935752	0.60188		1.02622	0.827173	1.04583	0.810294	0.96553	0.620139		1.06072	0.509199	1.06866	0.601881	1.0357	0.620139
285	31.55	34.98	42.06	35.81	28.89	sp|P32455|GBP1_HUMAN	Interferon-induced guanylate-binding protein 1 OS=Homo sapiens GN=GBP1 PE=1 SV=1	HUMAN	23	P32455	1.04416	0.301057	1.10726	0.267667	1.10718	0.242797		0.957706	0.301057	1.06308	0.456384	1.06941	0.385548		0.903132	0.267667	0.940665	0.456384	0.996576	0.933326		0.903197	0.242797	0.935098	0.385548	1.00344	0.933326
286	31.54	32.16	37.85	34.88	32.1	sp|P49419|AL7A1_HUMAN	Alpha-aminoadipic semialdehyde dehydrogenase OS=Homo sapiens GN=ALDH7A1 PE=1 SV=5	HUMAN	17	#N/A	0.981976	0.82607	1.13948	0.314514	1.13946	0.319746		1.01836	0.82607	1.14847	0.160352	1.15493	0.131391		0.877592	0.314514	0.870728	0.160352	0.99669	0.937616		0.877607	0.319746	0.865851	0.131391	1.00332	0.937616
287	31.39	33.29	61.32	58.17	54.73	sp|Q6IBS0|TWF2_HUMAN	Twinfilin-2 OS=Homo sapiens GN=TWF2 PE=1 SV=2	HUMAN	19	#N/A	0.987681	0.900643	0.927157	0.409209	0.925005	0.373985		1.01247	0.900643	0.941808	0.676874	0.946494	0.571997		1.07857	0.409209	1.06179	0.676874	0.990335	0.925846		1.08107	0.373985	1.05653	0.571997	1.00976	0.925846
288	31.38	32.83	31.32	23.15	21.7	sp|Q12906|ILF3_HUMAN	Interleukin enhancer-binding factor 3 OS=Homo sapiens GN=ILF3 PE=1 SV=3	HUMAN	22	#N/A	0.976816	0.680316	0.777028	0.00816386	0.823287	0.00587585		1.02373	0.680317	0.795372	0.00581609	0.848765	0.0166159		1.28695	0.00816386	1.25727	0.0058161	1.05391	0.449327		1.21464	0.00587584	1.17818	0.0166159	0.948849	0.449328
289	31.34	33.36	35.93	23	19.11	sp|A0AVT1|UBA6_HUMAN	Ubiquitin-like modifier-activating enzyme 6 OS=Homo sapiens GN=UBA6 PE=1 SV=1	HUMAN	16	#N/A	1.01607	0.787575	1.07129	0.330848	1.00576	0.92097		0.984188	0.787574	1.05623	0.298364	0.997946	0.971759		0.933456	0.330848	0.946766	0.298364	0.935178	0.328913		0.994271	0.92097	1.00206	0.971759	1.06931	0.328913
290	31.34	33.01	44.77	37.58	35.29	sp|Q93052|LPP_HUMAN	Lipoma-preferred partner OS=Homo sapiens GN=LPP PE=1 SV=1	HUMAN	24	#N/A	0.935663	0.63352	1.17489	0.426871	1.12944	0.534021		1.06876	0.63352	1.27596	0.00700556	1.22536	0.0451217		0.851142	0.426871	0.783722	0.00700556	0.948999	0.56843		0.885395	0.534021	0.816085	0.0451217	1.05374	0.56843
291	31.12	32.55	49.62	47.73	47.73	sp|P61247|RS3A_HUMAN	40S ribosomal protein S3a OS=Homo sapiens GN=RPS3A PE=1 SV=2	HUMAN	36	#N/A	0.951902	0.537063	1.15315	0.0137456	1.17936	0.0130576		1.05053	0.537063	1.21649	0.00498372	1.25326	0.0018988		0.867189	0.0137456	0.822037	0.00498372	1.0175	0.652651		0.847916	0.0130577	0.797918	0.0018988	0.982799	0.652652
292	31.07	32.72	30.4	21.51	15.79	sp|Q93009|UBP7_HUMAN	Ubiquitin carboxyl-terminal hydrolase 7 OS=Homo sapiens GN=USP7 PE=1 SV=2	HUMAN	14	#N/A	1.0391	0.651453	1.02566	0.711616	1.01973	0.771194		0.962374	0.651452	0.989743	0.903172	0.988461	0.913996		0.974985	0.711616	1.01036	0.903172	0.987613	0.787394		0.980653	0.771194	1.01167	0.913996	1.01254	0.787394
293	30.97	32.17	52.13	43.62	43.62	sp|Q9UNM6|PSD13_HUMAN	26S proteasome non-ATPase regulatory subunit 13 OS=Homo sapiens GN=PSMD13 PE=1 SV=1	HUMAN	18	#N/A	0.940783	0.225038	1.0138	0.872561	1.03543	0.608737		1.06295	0.225039	1.07884	0.437473	1.10909	0.217602		0.986392	0.872561	0.926919	0.437473	1.01835	0.802079		0.965782	0.608737	0.90164	0.217602	0.98198	0.802079
294	30.93	32.04	45.06	38.7	32.49	sp|P20810|ICAL_HUMAN	Calpastatin OS=Homo sapiens GN=CAST PE=1 SV=4	HUMAN	19	P20810	1.03427	0.601934	0.95482	0.581397	1.02908	0.771557		0.966866	0.601934	0.925172	0.429945	1.00206	0.983598		1.04732	0.581397	1.08088	0.429945	1.07186	0.236054		0.971741	0.771557	0.997941	0.983598	0.932959	0.236055
295	30.87	32.24	31.86	23.87	20.49	sp|P27816|MAP4_HUMAN	Microtubule-associated protein 4 OS=Homo sapiens GN=MAP4 PE=1 SV=3	HUMAN	19	#N/A	1.04005	0.617824	0.662987	0.00597605	0.674721	0.00231914		0.961497	0.617823	0.638955	0.000824777	0.653163	0.000431469		1.50832	0.00597605	1.56506	0.000824777	1.01165	0.843391		1.4821	0.00231913	1.53101	0.000431469	0.988482	0.843391
296	30.84	31.6	54.96	50.14	50.14	sp|P01876|IGHA1_HUMAN	Ig alpha-1 chain C region OS=Homo sapiens GN=IGHA1 PE=1 SV=2	HUMAN	20	#N/A	0.94869	0.814008	0.63015	0.157618	0.610795	0.0296173		1.05409	0.814008	0.666639	0.13125	0.651164	0.254334		1.58692	0.157618	1.50006	0.13125	0.965919	0.911314		1.63721	0.0296173	1.53571	0.254334	1.03528	0.911314
297	30.78	32.93	34.85	26.81	22.84	sp|P45974|UBP5_HUMAN	Ubiquitin carboxyl-terminal hydrolase 5 OS=Homo sapiens GN=USP5 PE=1 SV=2	HUMAN	18	#N/A	0.960049	0.666761	1.06377	0.238588	1.03961	0.582478		1.04161	0.666761	1.11243	0.292069	1.08996	0.437146		0.940057	0.238588	0.898929	0.292069	0.970196	0.577394		0.961899	0.582478	0.917463	0.437146	1.03072	0.577393
298	30.76	33.2	45.78	38.82	32.28	sp|P48637|GSHB_HUMAN	Glutathione synthetase OS=Homo sapiens GN=GSS PE=1 SV=1	HUMAN	16	P48637	1.01885	0.804979	1.223	0.00674475	1.20166	0.0298839		0.981496	0.804979	1.19943	0.0597119	1.18497	0.12968		0.817661	0.00674475	0.833728	0.0597119	0.977699	0.626429		0.83218	0.0298839	0.843902	0.12968	1.02281	0.626428
299	30.68	32.47	69.2	59.7	49.43	sp|P62701|RS4X_HUMAN	40S ribosomal protein S4, X isoform OS=Homo sapiens GN=RPS4X PE=1 SV=2	HUMAN	18	#N/A	1.01006	0.825061	1.18425	0.0722394	1.17981	0.019928		0.990042	0.825061	1.17543	0.0705968	1.17453	0.0131304		0.844414	0.0722394	0.850752	0.0705968	0.98752	0.874881		0.847598	0.019928	0.851407	0.0131304	1.01264	0.874881
300	30.68	32.18	45.77	33.38	30.06	sp|O00571|DDX3X_HUMAN	ATP-dependent RNA helicase DDX3X OS=Homo sapiens GN=DDX3X PE=1 SV=3	HUMAN	19	#N/A	1.0321	0.494217	1.21247	0.0220643	1.10063	0.114224		0.968895	0.494217	1.17783	0.0142211	1.07498	0.205359		0.824764	0.0220643	0.849016	0.0142211	0.903673	0.0719433		0.908573	0.114224	0.930246	0.205359	1.1066	0.0719433
301	30.59	35.02	81.18	76.08	68.24	sp|P62258|1433E_HUMAN	14-3-3 protein epsilon OS=Homo sapiens GN=YWHAE PE=1 SV=1	HUMAN	34	#N/A	0.971067	0.656412	1.20772	0.100583	1.21183	0.0682417		1.0298	0.656413	1.24877	0.00317189	1.25352	0.000355114		0.828006	0.100583	0.800787	0.00317189	0.994237	0.888037		0.825195	0.0682418	0.797752	0.000355114	1.0058	0.888037
302	30.44	31.93	53.89	48.5	42.51	sp|P40925|MDHC_HUMAN	Malate dehydrogenase, cytoplasmic OS=Homo sapiens GN=MDH1 PE=1 SV=4	HUMAN	23	#N/A	0.998177	0.964512	1.17854	0.00569456	1.16964	0.0477157		1.00183	0.964512	1.18374	0.00279802	1.18395	0.0374416		0.848506	0.00569456	0.844778	0.00279802	0.988529	0.796525		0.854964	0.0477157	0.844628	0.0374416	1.0116	0.796524
303	30.28	32.89	51.64	42	40.27	sp|Q14117|DPYS_HUMAN	Dihydropyrimidinase OS=Homo sapiens GN=DPYS PE=1 SV=1	HUMAN	23	#N/A	1.00631	0.987296	2.60874	0.0391678	2.46113	0.0458854		0.993727	0.987278	2.58092	0.0010941	2.44909	0.00168163		0.383327	0.0391678	0.387459	0.0010941	0.956646	0.501901		0.406317	0.0458854	0.408316	0.00168163	1.04532	0.501901
304	30.26	31.78	38.28	32.01	29.71	sp|P35222|CTNB1_HUMAN	Catenin beta-1 OS=Homo sapiens GN=CTNNB1 PE=1 SV=1	HUMAN	20	#N/A	1.04938	0.579184	1.20837	0.0352872	1.33825	0.0345023		0.952942	0.579183	1.15601	0.196747	1.28347	0.0213716		0.827564	0.0352872	0.865046	0.196747	1.10008	0.46705		0.747246	0.0345023	0.779139	0.0213716	0.909027	0.46705
305	30.23	32.77	42.93	35.42	31.31	sp|Q13131|AAPK1_HUMAN	5'-AMP-activated protein kinase catalytic subunit alpha-1 OS=Homo sapiens GN=PRKAA1 PE=1 SV=4	HUMAN	18	#N/A	1.01608	0.782453	1.45756	3.29197e-05	1.48707	1.05522e-05		0.984172	0.782453	1.44226	1.78184e-05	1.47676	3.99654e-06		0.686079	3.29197e-05	0.693357	1.78183e-05	1.01777	0.696811		0.672462	1.05522e-05	0.677156	3.99654e-06	0.982545	0.696811
306	30.21	32.17	48	38.82	34.59	sp|P22234|PUR6_HUMAN	Multifunctional protein ADE2 OS=Homo sapiens GN=PAICS PE=1 SV=3	HUMAN	17	#N/A	0.977767	0.706661	1.12764	0.711965	1.12829	0.360524		1.02274	0.706661	1.14563	0.672428	1.16032	0.178185		0.886806	0.711965	0.87288	0.672428	1.06177	0.849119		0.886293	0.360524	0.861833	0.178184	0.941822	0.849119
307	30.2	31.41	32.8	24.09	21.08	sp|Q14624|ITIH4_HUMAN	Inter-alpha-trypsin inhibitor heavy chain H4 OS=Homo sapiens GN=ITIH4 PE=1 SV=4	HUMAN	20	Q14624	0.949892	0.288853	0.539712	2.3889e-06	0.577582	0.000146348		1.05275	0.288854	0.571005	5.01109e-05	0.613305	0.000654097		1.85284	2.3889e-06	1.7513	5.01109e-05	1.07024	0.454214		1.73136	0.000146348	1.63051	0.000654097	0.934371	0.454214
308	30.2	30.71	70.85	68.84	68.84	sp|P37802|TAGL2_HUMAN	Transgelin-2 OS=Homo sapiens GN=TAGLN2 PE=1 SV=3	HUMAN	26	#N/A	0.984883	0.723163	0.572546	8.28009e-06	0.595274	7.2259e-06		1.01535	0.723164	0.582005	1.58536e-05	0.610191	7.168e-06		1.74659	8.28009e-06	1.7182	1.58536e-05	1.03809	0.462555		1.6799	7.2259e-06	1.63883	7.168e-06	0.963306	0.462556
309	30.14	33.49	43.69	38.38	38.38	sp|Q9NTK5|OLA1_HUMAN	Obg-like ATPase 1 OS=Homo sapiens GN=OLA1 PE=1 SV=2	HUMAN	19	#N/A	0.978582	0.773357	0.819027	0.0797963	0.857441	0.150859		1.02189	0.773358	0.838708	0.0867643	0.882603	0.302189		1.22096	0.0797963	1.19231	0.0867644	1.04522	0.56065		1.16626	0.150859	1.13301	0.302189	0.95674	0.56065
310	29.99	31.45	56.19	52.57	46.22	sp|Q9Y266|NUDC_HUMAN	Nuclear migration protein nudC OS=Homo sapiens GN=NUDC PE=1 SV=1	HUMAN	17	#N/A	0.999323	0.989886	0.704813	7.29652e-05	0.776714	0.00448518		1.00068	0.989886	0.706313	9.84472e-05	0.781688	0.00161433		1.41882	7.29652e-05	1.4158	9.84472e-05	1.09502	0.0942904		1.28747	0.00448518	1.27928	0.00161433	0.913229	0.0942905
311	29.86	30.87	84.58	81.09	77.61	sp|Q01995|TAGL_HUMAN	Transgelin OS=Homo sapiens GN=TAGLN PE=1 SV=4	HUMAN	26	#N/A	1.04152	0.394237	0.693454	3.35125e-05	0.695887	1.72119e-05		0.960139	0.394236	0.66682	7.42552e-06	0.678441	1.10211e-05		1.44206	3.35125e-05	1.49966	7.42553e-06	1.00252	0.953385		1.43702	1.72119e-05	1.47397	1.10211e-05	0.997488	0.953385
312	29.83	30.86	41.14	24.49	23.68	sp|P41250|SYG_HUMAN	Glycyl-tRNA synthetase OS=Homo sapiens GN=GARS PE=1 SV=2	HUMAN	17	#N/A	1.03819	0.341415	0.889176	0.187085	0.839888	0.0074893		0.963217	0.341415	0.856901	0.0250334	0.815596	0.000797918		1.12464	0.187085	1.167	0.0250334	0.938757	0.435361		1.19063	0.0074893	1.2261	0.000797918	1.06524	0.435361
313	29.77	31.24	66.67	62.89	62.58	sp|P27695|APEX1_HUMAN	DNA-(apurinic or apyrimidinic site) lyase OS=Homo sapiens GN=APEX1 PE=1 SV=2	HUMAN	18	#N/A	0.986775	0.863246	0.863928	0.179552	0.855281	0.0750262		1.0134	0.863246	0.877974	0.0845593	0.873582	0.00528547		1.1575	0.179552	1.13899	0.0845593	0.985136	0.756837		1.16921	0.0750262	1.14471	0.00528547	1.01509	0.756837
314	29.77	30.99	54.32	45.95	42.7	sp|Q9Y617|SERC_HUMAN	Phosphoserine aminotransferase OS=Homo sapiens GN=PSAT1 PE=1 SV=2	HUMAN	15	#N/A	0.964916	0.547582	1.39348	0.00293478	1.39989	0.00140127		1.03636	0.547582	1.44567	0.000367375	1.46236	2.15068e-05		0.717627	0.00293478	0.691722	0.000367374	0.999549	0.990859		0.714344	0.00140127	0.683825	2.15068e-05	1.00045	0.990859
315	29.73	31.25	68.45	62.78	52.68	sp|P02649|APOE_HUMAN	Apolipoprotein E OS=Homo sapiens GN=APOE PE=1 SV=1	HUMAN	17	P02649	1.08739	0.293174	0.495112	0.000119589	0.505357	3.81579e-06		0.919634	0.293173	0.457799	0.00011556	0.471572	1.03509e-06		2.01975	0.000119589	2.18437	0.00011556	1.08083	0.368146		1.9788	3.81579e-06	2.12057	1.03509e-06	0.925215	0.368146
316	29.69	31.16	41.76	38.3	34.54	sp|P48506|GSH1_HUMAN	Glutamate--cysteine ligase catalytic subunit OS=Homo sapiens GN=GCLC PE=1 SV=2	HUMAN	18	#N/A	1.08501	0.327738	1.36774	0.00637545	1.34426	0.0173028		0.921649	0.327738	1.26359	0.0196054	1.25116	0.0458234		0.731133	0.00637545	0.791394	0.0196054	0.977813	0.698614		0.743903	0.0173029	0.79926	0.0458234	1.02269	0.698614
317	29.69	31.08	47.81	44.73	42.42	sp|Q99447|PCY2_HUMAN	Ethanolamine-phosphate cytidylyltransferase OS=Homo sapiens GN=PCYT2 PE=1 SV=1	HUMAN	19	#N/A	1.03282	0.479357	1.21687	0.0501252	1.20085	0.0509053		0.968218	0.479356	1.18123	0.0770084	1.17993	0.0680733		0.821779	0.0501252	0.846578	0.0770084	0.992916	0.861921		0.832741	0.0509053	0.847508	0.0680733	1.00714	0.861921
318	29.67	31.68	45.99	35.52	33.88	sp|P09960|LKHA4_HUMAN	Leukotriene A-4 hydrolase OS=Homo sapiens GN=LTA4H PE=1 SV=2	HUMAN	18	#N/A	0.989993	0.840847	0.943639	0.507748	0.948461	0.47173		1.01011	0.840849	0.954359	0.56139	0.967751	0.624811		1.05973	0.507748	1.04782	0.56139	1.00669	0.890187		1.05434	0.47173	1.03332	0.624811	0.99335	0.890187
319	29.65	31.88	45.74	40.11	35.03	sp|P35520|CBS_HUMAN	Cystathionine beta-synthase OS=Homo sapiens GN=CBS PE=1 SV=2	HUMAN	22	#N/A	0.936005	0.525982	2.18531	5.99761e-07	2.08434	9.93671e-07		1.06837	0.525982	2.3339	2.4909e-05	2.23524	5.48948e-05		0.457601	5.99761e-07	0.428468	2.4909e-05	0.948701	0.271672		0.479769	9.93671e-07	0.447378	5.48948e-05	1.05407	0.271671
320	29.62	30.74	41.12	37.62	36.45	sp|Q13838|UAP56_HUMAN	Spliceosome RNA helicase BAT1 OS=Homo sapiens GN=BAT1 PE=1 SV=1	HUMAN	23	#N/A	1.08963	0.182346	1.09277	0.222166	1.09784	0.255299		0.917741	0.182345	1.00548	0.939399	1.01753	0.80908		0.915106	0.222166	0.994549	0.939399	1.00068	0.990879		0.910877	0.255299	0.982768	0.80908	0.999319	0.990879
321	29.61	31.32	37.09	28.13	25.41	sp|P51659|DHB4_HUMAN	Peroxisomal multifunctional enzyme type 2 OS=Homo sapiens GN=HSD17B4 PE=1 SV=3	HUMAN	15	#N/A	0.909834	0.128031	1.74374	8.93503e-05	1.70929	0.000186818		1.0991	0.128031	1.89869	1.88487e-05	1.87932	2.0965e-05		0.573481	8.93503e-05	0.526678	1.88487e-05	0.986555	0.733495		0.585038	0.000186818	0.532107	2.0965e-05	1.01363	0.733493
322	29.58	30.74	35.49	28.84	27.54	sp|P48643|TCPE_HUMAN	T-complex protein 1 subunit epsilon OS=Homo sapiens GN=CCT5 PE=1 SV=1	HUMAN	18	#N/A	1.04439	0.483564	0.880589	0.0437076	0.882227	0.0590001		0.957493	0.483564	0.846384	0.0162292	0.851755	0.00551932		1.1356	0.0437076	1.1815	0.0162292	0.994506	0.902915		1.13349	0.0590001	1.17405	0.00551932	1.00552	0.902915
323	29.55	30.33	74.39	69.55	69.55	sp|Q15181|IPYR_HUMAN	Inorganic pyrophosphatase OS=Homo sapiens GN=PPA1 PE=1 SV=2	HUMAN	23	#N/A	0.967616	0.541037	0.695991	0.00209848	0.754279	0.00394326		1.03347	0.541037	0.720599	0.003221	0.785513	0.021544		1.4368	0.00209848	1.38773	0.00322101	1.07334	0.434139		1.32577	0.00394326	1.27305	0.021544	0.931671	0.43414
324	29.52	31.92	34.51	30.15	27.47	sp|Q15046|SYK_HUMAN	Lysyl-tRNA synthetase OS=Homo sapiens GN=KARS PE=1 SV=3	HUMAN	18	#N/A	1.03649	0.352551	1.17589	0.00747757	1.20472	0.00560042		0.964799	0.35255	1.13752	0.0223646	1.17101	0.0219953		0.850416	0.00747757	0.879106	0.0223645	1.01876	0.65938		0.830067	0.00560042	0.853966	0.0219953	0.981582	0.659381
325	29.51	31.68	36.24	21.88	20.67	sp|Q13617|CUL2_HUMAN	Cullin-2 OS=Homo sapiens GN=CUL2 PE=1 SV=2	HUMAN	15	#N/A	1.04885	0.555929	0.895019	0.333007	0.914325	0.362109		0.953424	0.555929	0.853405	0.0734225	0.878518	0.12934		1.1173	0.333007	1.17178	0.0734225	1.01879	0.841933		1.0937	0.362109	1.13828	0.12934	0.981556	0.841935
326	29.46	31.77	57.04	41.8	37.88	sp|P35998|PRS7_HUMAN	26S protease regulatory subunit 7 OS=Homo sapiens GN=PSMC2 PE=1 SV=3	HUMAN	16	P35998	1.06688	0.537396	1.16857	0.415134	1.16661	0.409079		0.93731	0.537396	1.13152	0.193014	1.12756	0.209792		0.855749	0.415134	0.883764	0.193014	0.983708	0.735586		0.857185	0.409079	0.886871	0.209792	1.01656	0.735585
327	29.39	36.37	24.45	13.14	8.788	sp|O00763|ACACB_HUMAN	Acetyl-CoA carboxylase 2 OS=Homo sapiens GN=ACACB PE=1 SV=2	HUMAN	15	#N/A	1.01388	0.956473	2.11426	0.00702128	1.97498	5.30997e-06		0.986307	0.956473	2.07087	1.90478e-05	1.96153	0.0271501		0.472979	0.00702128	0.482889	1.90478e-05	0.931887	0.782978		0.506333	5.30997e-06	0.509806	0.0271501	1.07309	0.782978
328	29.32	32.27	32.64	26.14	22.73	sp|P49588|SYAC_HUMAN	Alanyl-tRNA synthetase, cytoplasmic OS=Homo sapiens GN=AARS PE=1 SV=2	HUMAN	17	#N/A	0.991997	0.909753	1.22974	0.309518	1.22411	0.250427		1.00807	0.909753	1.2392	0.260303	1.24715	0.221955		0.813177	0.309518	0.806972	0.260303	1.0026	0.97274		0.816921	0.250427	0.801831	0.221955	0.997403	0.97274
329	29.31	45.01	56.4	39.18	38.07	sp|O43390|HNRPR_HUMAN	Heterogeneous nuclear ribonucleoprotein R OS=Homo sapiens GN=HNRNPR PE=1 SV=1	HUMAN	33	O43390	1.0038	0.944715	0.907991	0.177351	0.961235	0.547062		0.996215	0.94471	0.906206	0.15893	0.965817	0.529508		1.10133	0.177351	1.1035	0.15893	1.05292	0.313029		1.04033	0.547062	1.03539	0.529508	0.949736	0.313029
330	29.23	31.74	49.71	39.22	30.49	sp|P11413|G6PD_HUMAN	Glucose-6-phosphate 1-dehydrogenase OS=Homo sapiens GN=G6PD PE=1 SV=4	HUMAN	17	#N/A	0.974279	0.661805	0.546	0.10593	0.461555	7.29457e-05		1.0264	0.661805	0.584285	0.161288	0.476627	0.000255056		1.8315	0.10593	1.71149	0.161288	0.999797	1		2.16659	7.29457e-05	2.09808	0.000255056	1.0002	1
331	29.14	31.35	28.09	22.31	17.07	sp|P46459|NSF_HUMAN	Vesicle-fusing ATPase OS=Homo sapiens GN=NSF PE=1 SV=3	HUMAN	15	#N/A	0.975223	0.612443	1.17219	0.0707664	1.186	0.0324239		1.02541	0.612444	1.20562	0.0148662	1.22566	0.00506235		0.853105	0.0707664	0.829452	0.0148662	1.00532	0.902456		0.843168	0.0324239	0.815885	0.00506234	0.994704	0.902456
332	28.98	32.22	49.3	44.23	40.28	sp|Q14103|HNRPD_HUMAN	Heterogeneous nuclear ribonucleoprotein D0 OS=Homo sapiens GN=HNRNPD PE=1 SV=1	HUMAN	21	#N/A	1.08375	0.159479	1.00609	0.967211	1.04175	0.754183		0.922722	0.159479	0.931406	0.622481	0.971137	0.806906		0.993943	0.967211	1.07364	0.622481	1.03003	0.65216		0.959926	0.754183	1.02972	0.806906	0.970849	0.652161
333	28.97	32.14	86.84	86.84	81.58	sp|P06702|S10A9_HUMAN	Protein S100-A9 OS=Homo sapiens GN=S100A9 PE=1 SV=1	HUMAN	80	P06702	0.988186	0.818397	0.0349748	5.33379e-06	0.0958221	7.90869e-07		1.01196	0.818398	0.0372429	9.74038e-06	0.097196	5.67981e-07		28.592	5.33379e-06	26.8507	9.74038e-06	2.92079	0.356557		10.436	7.90869e-07	10.2885	5.67981e-07	0.342374	0.356557
334	28.88	32.52	54.08	45.92	42.89	sp|Q9NVA2|SEP11_HUMAN	Septin-11 OS=Homo sapiens GN=SEPT11 PE=1 SV=3	HUMAN	17	#N/A	0.976725	0.787869	0.800879	0.053212	0.888447	0.271788		1.02383	0.78787	0.820576	0.0298874	0.91797	0.20549		1.24863	0.053212	1.21866	0.0298875	1.10719	0.0585115		1.12556	0.271788	1.08936	0.205491	0.903189	0.0585116
335	28.85	30.44	45.98	41.96	40.73	sp|Q15942|ZYX_HUMAN	Zyxin OS=Homo sapiens GN=ZYX PE=1 SV=1	HUMAN	22	#N/A	1.06834	0.453809	0.74022	0.0163347	0.714323	0.0132661		0.93603	0.453809	0.691552	0.000661742	0.672872	0.00115673		1.35095	0.0163347	1.44602	0.000661743	0.959485	0.600797		1.39993	0.0132661	1.48617	0.00115673	1.04223	0.600797
336	28.82	36.07	47.05	36.96	35.71	sp|Q96AE4|FUBP1_HUMAN	Far upstream element-binding protein 1 OS=Homo sapiens GN=FUBP1 PE=1 SV=3	HUMAN	21	#N/A	0.964669	0.44243	0.725568	2.42266e-05	0.70884	0.00138648		1.03663	0.442431	0.754059	4.94727e-05	0.740465	0.000503388		1.37823	2.42266e-05	1.32616	4.94728e-05	0.968638	0.66124		1.41076	0.00138648	1.3505	0.000503388	1.03238	0.661239
337	28.78	30.58	25.32	21.48	19.74	sp|P53992|SC24C_HUMAN	Protein transport protein Sec24C OS=Homo sapiens GN=SEC24C PE=1 SV=3	HUMAN	18	P53992	0.988772	0.910085	1.08241	0.535761	1.12268	0.299628		1.01136	0.910085	1.10003	0.27311	1.1466	0.0464248		0.923868	0.535761	0.909065	0.273109	1.0314	0.581431		0.890728	0.299628	0.872145	0.0464248	0.969553	0.581431
338	28.69	29.5	47.05	40.19	35.81	sp|P04196|HRG_HUMAN	Histidine-rich glycoprotein OS=Homo sapiens GN=HRG PE=1 SV=1	HUMAN	18	P04196	1.00827	0.877276	0.522673	0.000680157	0.562078	6.09424e-05		0.991798	0.877276	0.519431	0.000243566	0.56029	2.69095e-05		1.91324	0.000680157	1.92518	0.000243566	1.0569	0.514594		1.77911	6.09424e-05	1.78479	2.69095e-05	0.946165	0.514595
339	28.67	32.11	32.32	26.76	23.5	sp|Q99460|PSMD1_HUMAN	26S proteasome non-ATPase regulatory subunit 1 OS=Homo sapiens GN=PSMD1 PE=1 SV=2	HUMAN	16	Q99460	0.968689	0.482295	1.07793	0.359477	1.10209	0.297914		1.03232	0.482296	1.11476	0.114532	1.14755	0.0684045		0.927702	0.359477	0.897058	0.114532	1.01821	0.785834		0.907364	0.297914	0.871419	0.0684045	0.982121	0.785834
340	28.58	30.9	66.55	59.07	53.02	sp|P29692|EF1D_HUMAN	Elongation factor 1-delta OS=Homo sapiens GN=EEF1D PE=1 SV=5	HUMAN	20	#N/A	0.957418	0.554269	0.877395	0.371568	0.883431	0.207849		1.04448	0.554269	0.910962	0.307947	0.930961	0.194648		1.13974	0.371568	1.09774	0.307947	1.01382	0.831673		1.13195	0.207849	1.07416	0.194648	0.986369	0.831674
341	28.58	30.11	43.38	33.38	26.36	sp|P40763|STAT3_HUMAN	Signal transducer and activator of transcription 3 OS=Homo sapiens GN=STAT3 PE=1 SV=2	HUMAN	18	#N/A	1.09321	0.516012	1.38546	0.0169067	1.34842	0.00279277		0.914736	0.516011	1.27052	0.00100681	1.24056	0.0497315		0.721781	0.0169067	0.787077	0.00100681	0.963984	0.630752		0.74161	0.00279277	0.806091	0.0497315	1.03736	0.630752
342	28.54	30.93	46.07	35.39	33.71	sp|O43242|PSMD3_HUMAN	26S proteasome non-ATPase regulatory subunit 3 OS=Homo sapiens GN=PSMD3 PE=1 SV=2	HUMAN	17	O43242	0.933401	0.21146	0.948227	0.605846	0.981623	0.845567		1.07135	0.21146	1.00812	0.954825	1.05018	0.718307		1.0546	0.605846	0.991944	0.954825	1.02883	0.55643		1.01872	0.845567	0.952221	0.718307	0.97198	0.556431
343	28.5	31.07	42.55	42.35	38.43	sp|P07954|FUMH_HUMAN	Fumarate hydratase, mitochondrial OS=Homo sapiens GN=FH PE=1 SV=3	HUMAN	19	#N/A	0.964228	0.508667	0.883326	0.25479	0.853606	0.102948		1.0371	0.508667	0.920159	0.424057	0.892793	0.137319		1.13208	0.25479	1.08677	0.424058	0.962479	0.714304		1.1715	0.102948	1.12008	0.137319	1.03898	0.714303
344	28.41	28.75	72.84	60.49	60.49	sp|P23396|RS3_HUMAN	40S ribosomal protein S3 OS=Homo sapiens GN=RPS3 PE=1 SV=2	HUMAN	16	#N/A	1.02974	0.861439	1.26613	0.132219	1.23763	0.249486		0.971121	0.861439	1.22339	0.0137643	1.20697	0.0392174		0.789807	0.132219	0.817397	0.0137643	0.982441	0.756468		0.807994	0.249486	0.828518	0.0392174	1.01787	0.756467
345	28.38	30.85	30.59	19.29	17.81	sp|Q9BXP5|SRRT_HUMAN	Serrate RNA effector molecule homolog OS=Homo sapiens GN=SRRT PE=1 SV=1	HUMAN	14	#N/A	1.03052	0.628551	0.974559	0.614452	0.969636	0.660183		0.970381	0.62855	0.948036	0.407664	0.948107	0.410181		1.02611	0.614452	1.05481	0.407664	0.987691	0.800044		1.03131	0.660183	1.05473	0.410182	1.01246	0.800043
346	28.3	31.18	48.3	33.71	27.08	sp|P54577|SYYC_HUMAN	Tyrosyl-tRNA synthetase, cytoplasmic OS=Homo sapiens GN=YARS PE=1 SV=4	HUMAN	14	#N/A	1.01518	0.679883	1.12551	0.204321	1.09032	0.230723		0.985042	0.679882	1.1105	0.212753	1.08102	0.212838		0.888489	0.204321	0.900495	0.212753	0.961497	0.335002		0.917158	0.230724	0.925052	0.212838	1.04004	0.335002
347	28.24	30.13	75.76	73.23	67.17	sp|P32119|PRDX2_HUMAN	Peroxiredoxin-2 OS=Homo sapiens GN=PRDX2 PE=1 SV=5	HUMAN	19	P32119	1.05632	0.519377	1.4005	0.613501	1.35758	0.0367043		0.946686	0.519377	1.32346	0.667564	1.30088	0.0052134		0.71403	0.613501	0.755595	0.667564	0.981739	0.976101		0.736607	0.0367043	0.768713	0.0052134	1.0186	0.976101
348	28.24	29.78	40.59	38.22	34.46	sp|Q9Y3I0|CV028_HUMAN	UPF0027 protein C22orf28 OS=Homo sapiens GN=C22orf28 PE=1 SV=1	HUMAN	15	#N/A	0.985912	0.7344	1.09946	0.228181	1.14745	0.0847188		1.01429	0.734401	1.11743	0.220166	1.17252	0.0648534		0.909538	0.228181	0.894914	0.220166	1.03898	0.531515		0.871495	0.0847189	0.852861	0.0648534	0.962481	0.531515
349	28.23	29.67	42.11	28.55	24.38	sp|Q08J23|NSUN2_HUMAN	tRNA (cytosine-5-)-methyltransferase NSUN2 OS=Homo sapiens GN=NSUN2 PE=1 SV=2	HUMAN	16	#N/A	0.966418	0.90152	0.952087	0.390924	0.943364	0.826967		1.03475	0.90152	0.988542	0.967183	0.983845	0.765888		1.05032	0.390924	1.01159	0.967183	0.981097	0.943727		1.06004	0.826967	1.01642	0.765888	1.01927	0.943727
350	28.13	28.82	31.97	25.63	24.65	sp|P48147|PPCE_HUMAN	Prolyl endopeptidase OS=Homo sapiens GN=PREP PE=1 SV=2	HUMAN	14	#N/A	0.97645	0.74528	1.10147	0.310921	1.02317	0.751275		1.02412	0.74528	1.12879	0.262448	1.05554	0.444952		0.907881	0.310921	0.885902	0.262448	0.926491	0.343406		0.977353	0.751275	0.947379	0.444952	1.07934	0.343406
351	28.08	30.65	22.53	16.13	13.57	sp|P35442|TSP2_HUMAN	Thrombospondin-2 OS=Homo sapiens GN=THBS2 PE=1 SV=2	HUMAN	14	P35442	0.936243	0.331258	0.487934	0.174618	0.324071	7.1731e-05		1.0681	0.331258	0.565276	0.294711	0.352508	0.000341998		2.04946	0.174618	1.76905	0.294711	1.05148	0.937057		3.08574	7.1731e-05	2.83681	0.000341998	0.951042	0.937057
352	28.01	30.06	62.14	56.57	47.66	sp|P31943|HNRH1_HUMAN	Heterogeneous nuclear ribonucleoprotein H OS=Homo sapiens GN=HNRNPH1 PE=1 SV=4	HUMAN	28	#N/A	0.996943	0.997807	0.840385	0.86665	0.876135	0.306929		1.00307	0.997807	0.844954	0.0997465	0.888823	0.918807		1.18993	0.86665	1.1835	0.0997466	1.04253	0.969377		1.14138	0.306929	1.12508	0.918807	0.959209	0.969377
353	27.98	29.27	32.61	27.66	22.13	sp|P21980|TGM2_HUMAN	Protein-glutamine gamma-glutamyltransferase 2 OS=Homo sapiens GN=TGM2 PE=1 SV=2	HUMAN	18	#N/A	0.950464	0.502266	1.68841	7.8799e-06	1.67523	0.000265551		1.05212	0.502266	1.77736	3.7706e-05	1.78162	1.12574e-05		0.592274	7.8799e-06	0.562632	3.77059e-05	0.988486	0.883894		0.596932	0.000265551	0.561287	1.12574e-05	1.01165	0.883894
354	27.91	30.68	26.53	18.63	15.41	sp|O75533|SF3B1_HUMAN	Splicing factor 3B subunit 1 OS=Homo sapiens GN=SF3B1 PE=1 SV=3	HUMAN	16	O75533	1.03728	0.501686	0.750958	0.0100664	0.858084	0.135422		0.96406	0.501686	0.725019	0.00523452	0.835105	0.0483017		1.33163	0.0100664	1.37927	0.00523452	1.13623	0.279855		1.16539	0.135422	1.19746	0.0483017	0.880104	0.279855
355	27.84	28.64	35.34	32.6	25.21	sp|P52272|HNRPM_HUMAN	Heterogeneous nuclear ribonucleoprotein M OS=Homo sapiens GN=HNRNPM PE=1 SV=3	HUMAN	18	#N/A	0.98579	0.81852	1.27582	0.000461012	1.27657	0.000138331		1.01442	0.81852	1.29706	0.00176914	1.30559	0.000222495		0.783811	0.000461012	0.770977	0.00176914	0.995367	0.912891		0.78335	0.000138331	0.765935	0.000222495	1.00466	0.912888
356	27.82	31.01	54.21	47.28	46.04	sp|P13861|KAP2_HUMAN	cAMP-dependent protein kinase type II-alpha regulatory subunit OS=Homo sapiens GN=PRKAR2A PE=1 SV=2	HUMAN	17	P13861	0.923477	0.56543	1.10333	0.370562	1.0188	0.852812		1.08286	0.56543	1.2082	0.0386748	1.12186	0.293627		0.906346	0.370562	0.827679	0.0386748	0.918946	0.181287		0.981552	0.852812	0.891376	0.293627	1.0882	0.181287
357	27.78	29.67	36.21	32.21	32.21	sp|Q9ULA0|DNPEP_HUMAN	Aspartyl aminopeptidase OS=Homo sapiens GN=DNPEP PE=1 SV=1	HUMAN	19	#N/A	1.01958	0.764777	1.41105	0.00302278	1.34115	0.00594908		0.980795	0.764777	1.38919	0.000862127	1.32049	0.00295465		0.708694	0.00302278	0.719842	0.000862125	0.946486	0.25664		0.745627	0.00594909	0.757293	0.00295465	1.05654	0.256639
358	27.75	30.15	74.09	74.09	68.39	sp|P21291|CSRP1_HUMAN	Cysteine and glycine-rich protein 1 OS=Homo sapiens GN=CSRP1 PE=1 SV=3	HUMAN	23	#N/A	0.963712	0.692306	0.883402	0.385909	0.933591	0.53005		1.03765	0.692306	0.916599	0.411807	0.966177	0.574279		1.13199	0.385909	1.09099	0.411807	1.03365	0.57921		1.07113	0.53005	1.03501	0.574279	0.967445	0.579211
359	27.73	28.86	58.31	56.5	54.08	sp|O95154|ARK73_HUMAN	Aflatoxin B1 aldehyde reductase member 3 OS=Homo sapiens GN=AKR7A3 PE=1 SV=2	HUMAN	38	#N/A	0.976303	0.69322	4.35168	3.54879e-07	4.14197	1.75468e-06		1.02427	0.693221	4.43389	2.16145e-07	4.24872	1.37546e-06		0.229797	3.54879e-07	0.225536	2.16145e-07	0.956495	0.358579		0.241431	1.75468e-06	0.235365	1.37545e-06	1.04548	0.358579
360	27.65	32.53	49.91	39.04	34.99	sp|Q9NZN4|EHD2_HUMAN	EH domain-containing protein 2 OS=Homo sapiens GN=EHD2 PE=1 SV=2	HUMAN	16	#N/A	0.94288	0.546	1.52937	0.000156125	1.33386	0.0307594		1.06058	0.546001	1.62098	0.00237017	1.42898	0.00767504		0.653866	0.000156125	0.616911	0.00237017	0.866815	0.18928		0.749707	0.0307594	0.6998	0.00767504	1.15365	0.18928
361	27.61	38.79	75.48	72.45	62.81	sp|Q9H2M3|BHMT2_HUMAN	Betaine--homocysteine S-methyltransferase 2 OS=Homo sapiens GN=BHMT2 PE=1 SV=1	HUMAN	33	#N/A	1.04358	0.597921	2.87224	1.58695e-05	2.72573	1.57173e-05		0.958238	0.597921	2.72591	4.67439e-05	2.59421	5.37742e-05		0.348161	1.58695e-05	0.36685	4.67439e-05	0.942783	0.274862		0.366874	1.57173e-05	0.385474	5.37742e-05	1.06069	0.274862
362	27.58	28.7	63.97	51.52	40.74	sp|P46777|RL5_HUMAN	60S ribosomal protein L5 OS=Homo sapiens GN=RPL5 PE=1 SV=3	HUMAN	27	#N/A	0.988967	0.874451	1.06776	0.497537	1.07239	0.524288		1.01116	0.874453	1.08167	0.225717	1.08761	0.170764		0.936543	0.497537	0.924497	0.225716	0.998131	0.974986		0.932493	0.524288	0.919445	0.170764	1.00187	0.974986
363	27.55	28.13	53.33	49.63	47.16	sp|P32929|CGL_HUMAN	Cystathionine gamma-lyase OS=Homo sapiens GN=CTH PE=1 SV=3	HUMAN	19	#N/A	0.975639	0.795656	2.1802	0.00408676	2.22361	0.00124058		1.02497	0.795657	2.24445	0.00253292	2.30279	0.000847037		0.458673	0.00408676	0.445544	0.00253292	1.02619	0.750523		0.449718	0.00124058	0.434255	0.000847037	0.974477	0.750524
364	27.51	28.62	39.45	34.6	32.91	sp|P02774|VTDB_HUMAN	Vitamin D-binding protein OS=Homo sapiens GN=GC PE=1 SV=1	HUMAN	18	P02774	0.967303	0.588179	0.374931	0.0332239	0.364875	1.86132e-05		1.0338	0.588179	0.391935	0.0413773	0.379113	2.85862e-05		2.66716	0.0332239	2.55145	0.0413773	1.13833	0.781131		2.74066	1.86132e-05	2.63774	2.85862e-05	0.878476	0.781131
365	27.49	33.13	63.01	58.31	50.47	sp|P09525|ANXA4_HUMAN	Annexin A4 OS=Homo sapiens GN=ANXA4 PE=1 SV=4	HUMAN	23	#N/A	1.0006	0.991872	0.743291	0.00158463	0.693052	0.00106178		0.999401	0.991872	0.744099	0.00564838	0.69533	0.000116473		1.34537	0.00158463	1.34391	0.00564838	0.920198	0.238628		1.44289	0.00106178	1.43816	0.000116473	1.08672	0.238628
366	27.49	29.57	53.59	45.1	41.83	sp|P07910|HNRPC_HUMAN	Heterogeneous nuclear ribonucleoproteins C1/C2 OS=Homo sapiens GN=HNRNPC PE=1 SV=4	HUMAN	22	#N/A	1.00341	0.970468	0.718126	0.0538341	0.763619	0.0447515		0.996604	0.970468	0.715045	0.0502317	0.774868	0.0168121		1.39251	0.0538341	1.39851	0.0502317	1.06595	0.511775		1.30955	0.0447515	1.29054	0.0168121	0.938134	0.511775
367	27.14	35.19	26.93	21.91	14.85	sp|P47989|XDH_HUMAN	Xanthine dehydrogenase/oxidase OS=Homo sapiens GN=XDH PE=1 SV=4	HUMAN	19	P47989	0.921296	0.79453	1.59744	0.132375	1.57091	0.136508		1.08543	0.79453	1.73543	0.000749834	1.7146	0.000254784		0.626002	0.132375	0.576225	0.000749834	0.980889	0.792		0.636572	0.136508	0.583227	0.000254784	1.01948	0.792
368	27.13	30.07	41.29	32.94	25.78	sp|Q7L1Q6|BZW1_HUMAN	Basic leucine zipper and W2 domain-containing protein 1 OS=Homo sapiens GN=BZW1 PE=1 SV=1	HUMAN	13	#N/A	0.975994	0.623177	0.936483	0.214458	1.02734	0.59646		1.0246	0.623177	0.960951	0.366172	1.05926	0.172083		1.06782	0.214458	1.04064	0.366173	1.08983	0.0304593		0.973386	0.596461	0.944055	0.172083	0.917577	0.0304594
369	27.05	29	50.33	44.67	42.33	sp|O15144|ARPC2_HUMAN	Actin-related protein 2/3 complex subunit 2 OS=Homo sapiens GN=ARPC2 PE=1 SV=1	HUMAN	21	#N/A	0.927761	0.259724	0.74272	0.352843	0.784295	0.00234968		1.07786	0.259724	0.804959	0.494303	0.850404	0.00471516		1.3464	0.352843	1.2423	0.494303	1.04659	0.892527		1.27503	0.00234968	1.17591	0.00471516	0.955481	0.892527
370	27.03	29.01	44.46	26.99	22.28	sp|Q14764|MVP_HUMAN	Major vault protein OS=Homo sapiens GN=MVP PE=1 SV=4	HUMAN	16	#N/A	0.878082	0.017966	0.643497	0.00257882	0.642519	0.00308963		1.13885	0.017966	0.732274	0.0155422	0.733883	0.0141092		1.55401	0.00257882	1.36561	0.0155422	0.996553	0.955947		1.55637	0.00308963	1.36262	0.0141092	1.00346	0.95594
371	27.02	27.91	48.55	39.83	38.38	sp|P19971|TYPH_HUMAN	Thymidine phosphorylase OS=Homo sapiens GN=TYMP PE=1 SV=2	HUMAN	16	#N/A	0.973148	0.531547	0.877298	0.10953	0.883199	0.0828445		1.02759	0.531548	0.903319	0.288451	0.915747	0.310919		1.13986	0.10953	1.10703	0.288451	1.00106	0.979993		1.13225	0.0828444	1.09201	0.310919	0.998946	0.980006
372	27	28.05	47.39	41.23	41	sp|O00231|PSD11_HUMAN	26S proteasome non-ATPase regulatory subunit 11 OS=Homo sapiens GN=PSMD11 PE=1 SV=3	HUMAN	15	#N/A	1.00164	0.984595	1.06184	0.574036	1.0745	0.339654		0.998359	0.984595	1.06598	0.557704	1.08519	0.146616		0.941764	0.574036	0.938101	0.557704	1.00833	0.925352		0.930665	0.339654	0.9215	0.146616	0.991741	0.925352
373	26.83	34.28	19.5	10.77	8.906	sp|Q9Y520|BA2L2_HUMAN	Protein BAT2-like 2 OS=Homo sapiens GN=BAT2L2 PE=1 SV=2	HUMAN	20	#N/A	1.00877	0.922328	0.778664	0.0300473	0.876732	0.099585		0.991306	0.922328	0.764222	0.0334905	0.872397	0.135482		1.28425	0.0300473	1.30852	0.0334905	1.1308	0.101004		1.1406	0.0995849	1.14627	0.135482	0.884326	0.101004
374	26.71	28.77	71.04	67.68	64.65	sp|P25325|THTM_HUMAN	3-mercaptopyruvate sulfurtransferase OS=Homo sapiens GN=MPST PE=1 SV=3	HUMAN	24	#N/A	1.01106	0.804774	1.42983	0.00937892	1.37064	0.0121319		0.989065	0.804774	1.41866	0.00942576	1.36833	0.00862818		0.699384	0.00937892	0.704891	0.00942576	0.960203	0.370315		0.729587	0.0121319	0.730816	0.00862818	1.04145	0.370314
375	26.58	28.84	39.75	36.61	32.01	sp|P04004|VTNC_HUMAN	Vitronectin OS=Homo sapiens GN=VTN PE=1 SV=1	HUMAN	17	P04004	0.991901	0.854295	0.684048	0.034528	0.71364	0.0114881		1.00817	0.854296	0.692524	0.0594778	0.72365	0.0244511		1.46189	0.034528	1.44399	0.0594778	1.0832	0.174308		1.40127	0.0114881	1.38188	0.0244511	0.923191	0.174308
376	26.56	27.67	33.33	28.13	26.4	sp|O60749|SNX2_HUMAN	Sorting nexin-2 OS=Homo sapiens GN=SNX2 PE=1 SV=2	HUMAN	13	#N/A	0.940781	0.360201	1.02191	0.812649	1.10339	0.200307		1.06295	0.360202	1.08877	0.335467	1.18224	0.0437228		0.97856	0.812649	0.918466	0.335467	1.07367	0.202277		0.906297	0.200307	0.845853	0.0437228	0.931385	0.202277
377	26.48	27.65	56.97	46.06	46.06	sp|P62136|PP1A_HUMAN	Serine/threonine-protein phosphatase PP1-alpha catalytic subunit OS=Homo sapiens GN=PPP1CA PE=1 SV=1	HUMAN	22	#N/A	1.08842	0.217925	0.996162	0.951612	0.981672	0.770739		0.918764	0.217925	0.917813	0.212323	0.909029	0.172008		1.00385	0.951612	1.08955	0.212323	0.97873	0.734774		1.01867	0.770739	1.10008	0.172008	1.02173	0.734774
378	26.46	28.37	35.29	23.53	22.06	sp|P49589|SYCC_HUMAN	Cysteinyl-tRNA synthetase, cytoplasmic OS=Homo sapiens GN=CARS PE=1 SV=3	HUMAN	15	#N/A	1.00313	0.96469	1.18474	0.0483286	1.18316	0.0366055		0.996883	0.96469	1.18433	0.0321527	1.19052	0.0533418		0.844067	0.0483286	0.844359	0.0321527	0.99342	0.921238		0.845192	0.0366055	0.839971	0.0533418	1.00662	0.921234
379	26.21	27.01	51.03	49.43	46.24	sp|P17980|PRS6A_HUMAN	26S protease regulatory subunit 6A OS=Homo sapiens GN=PSMC3 PE=1 SV=3	HUMAN	15	#N/A	1.02699	0.845589	1.01878	0.813668	1.03596	0.795942		0.973723	0.845589	0.99819	0.988369	1.01601	0.861606		0.981565	0.813668	1.00181	0.988369	1.0077	0.950575		0.965286	0.795942	0.984246	0.861606	0.992354	0.950575
380	26.2	28.43	43.05	36.63	33.42	sp|P11766|ADHX_HUMAN	Alcohol dehydrogenase class-3 OS=Homo sapiens GN=ADH5 PE=1 SV=4	HUMAN	19	#N/A	0.978331	0.650972	1.71934	4.41369e-05	1.75056	7.21209e-06		1.02215	0.650972	1.75838	7.5484e-05	1.79883	1.59952e-05		0.581619	4.41369e-05	0.568704	7.5484e-05	1.01883	0.701714		0.571245	7.21209e-06	0.555918	1.59952e-05	0.981516	0.701714
381	26.2	28.05	54.65	51.05	49.25	sp|P20042|IF2B_HUMAN	Eukaryotic translation initiation factor 2 subunit 2 OS=Homo sapiens GN=EIF2S2 PE=1 SV=2	HUMAN	16	#N/A	1.14881	0.135017	1.27095	0.017007	1.28148	0.0196379		0.870468	0.135017	1.11157	0.0131221	1.12782	0.0116638		0.786813	0.017007	0.899626	0.0131221	1.00253	0.946071		0.780349	0.0196379	0.886669	0.0116638	0.997479	0.946071
382	26.15	29.07	34.63	22.85	16.21	sp|Q92900|RENT1_HUMAN	Regulator of nonsense transcripts 1 OS=Homo sapiens GN=UPF1 PE=1 SV=2	HUMAN	12	#N/A	1.02951	0.690191	1.05826	0.5821	1.02699	0.766752		0.971336	0.690191	1.0301	0.769257	1.00436	0.957418		0.944951	0.5821	0.970775	0.769257	0.967403	0.544738		0.973716	0.766752	0.995661	0.957418	1.03369	0.544738
383	26	27.92	72.55	58.82	52.94	sp|P61313|RL15_HUMAN	60S ribosomal protein L15 OS=Homo sapiens GN=RPL15 PE=1 SV=2	HUMAN	21	#N/A	1.04774	0.526386	1.37129	0.00466282	1.29674	0.00129229		0.954433	0.526386	1.31238	0.00386025	1.24498	0.00278606		0.729238	0.00466282	0.761972	0.00386025	0.942897	0.301979		0.771165	0.00129229	0.803224	0.00278606	1.06056	0.301978
384	26	27.58	63.55	54.52	51.17	sp|Q15493|RGN_HUMAN	Regucalcin OS=Homo sapiens GN=RGN PE=1 SV=1	HUMAN	19	Q15493	0.930642	0.3109	1.40017	0.000396082	1.43208	0.00744332		1.07453	0.3109	1.50898	5.10433e-06	1.55222	8.6132e-06		0.714199	0.000396082	0.6627	5.10433e-06	1.01812	0.780569		0.698285	0.00744332	0.644239	8.6132e-06	0.982207	0.780569
385	25.88	27.5	39.45	28.82	26.76	sp|Q8N1G4|LRC47_HUMAN	Leucine-rich repeat-containing protein 47 OS=Homo sapiens GN=LRRC47 PE=1 SV=1	HUMAN	15	#N/A	0.908323	0.117629	1.17028	0.314064	1.14639	0.109312		1.10093	0.117629	1.28947	0.097586	1.27247	0.0068004		0.854493	0.314064	0.775514	0.0975859	0.977307	0.818541		0.872301	0.109312	0.785872	0.00680039	1.02322	0.818541
386	25.83	26.82	49.86	48.22	44.38	sp|Q15366|PCBP2_HUMAN	Poly(rC)-binding protein 2 OS=Homo sapiens GN=PCBP2 PE=1 SV=1	HUMAN	16	#N/A	1.00304	0.970187	0.909919	0.483323	0.811833	0.121987		0.996973	0.970184	0.910197	0.368538	0.815675	0.124921		1.099	0.483323	1.09866	0.368538	0.885798	0.172759		1.23178	0.121987	1.22598	0.124921	1.12892	0.172759
387	25.82	28.52	43.95	29.01	20	sp|P00747|PLMN_HUMAN	Plasminogen OS=Homo sapiens GN=PLG PE=1 SV=2	HUMAN	11	P00747	0.984773	0.734776	0.63926	3.42814e-06	0.67596	0.000190243		1.01546	0.734777	0.65147	1.78111e-05	0.691557	0.000137778		1.56431	3.42814e-06	1.53499	1.78111e-05	1.05241	0.553069		1.47938	0.000190243	1.44601	0.000137778	0.950196	0.553069
388	25.81	27.86	36.27	29.9	27.12	sp|Q96G03|PGM2_HUMAN	Phosphoglucomutase-2 OS=Homo sapiens GN=PGM2 PE=1 SV=4	HUMAN	16	#N/A	0.961227	0.505269	0.906748	0.22373	0.915917	0.196473		1.04034	0.505269	0.945422	0.404016	0.96233	0.446597		1.10284	0.22373	1.05773	0.404016	1.00665	0.873233		1.0918	0.196473	1.03914	0.446597	0.99339	0.873235
389	25.8	27.99	74.31	71.1	56.42	sp|P09488|GSTM1_HUMAN	Glutathione S-transferase Mu 1 OS=Homo sapiens GN=GSTM1 PE=1 SV=3	HUMAN	17	#N/A	0.969393	0.637561	4.43422	0.000813594	4.36707	0.000663431		1.03157	0.637562	4.47135	0.000503136	4.45448	0.000362532		0.225519	0.000813594	0.223646	0.000503136	0.990018	0.886041		0.228986	0.000663431	0.224493	0.000362532	1.01008	0.88604
390	25.7	26.5	65.61	56.49	56.49	sp|O94760|DDAH1_HUMAN	N(G),N(G)-dimethylarginine dimethylaminohydrolase 1 OS=Homo sapiens GN=DDAH1 PE=1 SV=3	HUMAN	16	#N/A	0.950562	0.39179	1.06628	0.519412	1.07958	0.38379		1.05201	0.391791	1.12463	0.0550157	1.14577	0.0693013		0.937837	0.519412	0.889182	0.0550157	1.00691	0.912251		0.926286	0.383791	0.872778	0.0693013	0.993137	0.912251
391	25.68	27.11	39.84	35.77	35.77	sp|P50502|F10A1_HUMAN	Hsc70-interacting protein OS=Homo sapiens GN=ST13 PE=1 SV=2	HUMAN	21	#N/A	1.11156	0.347167	0.960886	0.649445	0.998771	0.990964		0.899635	0.347167	0.864108	0.0278747	0.906636	0.112546		1.04071	0.649445	1.15726	0.0278747	1.04282	0.436979		1.00123	0.990964	1.10298	0.112546	0.958942	0.43698
392	25.66	27.42	38.73	31.27	27.3	sp|Q14258|TRI25_HUMAN	E3 ubiquitin/ISG15 ligase TRIM25 OS=Homo sapiens GN=TRIM25 PE=1 SV=1	HUMAN	14	#N/A	0.962617	0.666876	1.78305	0.000156736	1.83064	0.00018774		1.03883	0.666876	1.86294	8.39683e-06	1.92499	6.77192e-06		0.560838	0.000156736	0.536785	8.39682e-06	1.02444	0.66702		0.546256	0.00018774	0.519484	6.77192e-06	0.976142	0.66702
393	25.63	27.51	64.43	53.09	50	sp|P46781|RS9_HUMAN	40S ribosomal protein S9 OS=Homo sapiens GN=RPS9 PE=1 SV=3	HUMAN	13	#N/A	1.04766	0.251566	1.19098	0.0136122	1.2221	0.00646041		0.95451	0.251566	1.14002	0.0226592	1.17785	0.0127935		0.839642	0.0136122	0.877178	0.0226592	1.0232	0.631125		0.818263	0.00646041	0.849003	0.0127935	0.977327	0.631126
394	25.56	29.59	33.37	23.41	16.31	sp|Q14697|GANAB_HUMAN	Neutral alpha-glucosidase AB OS=Homo sapiens GN=GANAB PE=1 SV=3	HUMAN	13	#N/A	0.965101	0.520439	0.675578	0.00171585	0.638691	0.000301613		1.03616	0.52044	0.701455	0.00783783	0.667258	0.00342575		1.48021	0.00171585	1.42561	0.00783784	0.941779	0.376227		1.5657	0.000301613	1.49867	0.00342575	1.06182	0.376226
395	25.54	27.38	52.79	37.91	34.65	sp|Q9UJU6|DBNL_HUMAN	Drebrin-like protein OS=Homo sapiens GN=DBNL PE=1 SV=1	HUMAN	16	#N/A	1.0082	0.890258	0.982572	0.755421	0.972669	0.600255		0.991868	0.890258	0.977158	0.667392	0.971044	0.57843		1.01774	0.755421	1.02338	0.667393	0.983704	0.689549		1.0281	0.600255	1.02982	0.57843	1.01657	0.689548
396	25.52	28.9	55.92	49.39	44.9	sp|Q96DG6|CMBL_HUMAN	Carboxymethylenebutenolidase homolog OS=Homo sapiens GN=CMBL PE=1 SV=1	HUMAN	21	#N/A	0.966412	0.590145	2.8156	9.82102e-08	2.88865	4.74746e-07		1.03475	0.590145	2.92151	7.89812e-09	3.00919	1.3279e-07		0.355164	9.82102e-08	0.342289	7.89812e-09	1.02293	0.586732		0.346182	4.74746e-07	0.332316	1.3279e-07	0.977582	0.586732
397	25.46	28.88	30.79	16.35	12.45	sp|O75153|K0664_HUMAN	Protein KIAA0664 OS=Homo sapiens GN=KIAA0664 PE=1 SV=2	HUMAN	13	#N/A	1.04913	0.60829	1.33334	0.00490987	1.26546	0.00733127		0.953168	0.608289	1.27584	0.0200642	1.21801	0.0372316		0.749994	0.00490987	0.783795	0.0200642	0.943778	0.189706		0.790226	0.00733127	0.82101	0.0372316	1.05957	0.189705
398	25.44	28.2	39.17	30.5	30.33	sp|O95793|STAU1_HUMAN	Double-stranded RNA-binding protein Staufen homolog 1 OS=Homo sapiens GN=STAU1 PE=1 SV=2	HUMAN	15	#N/A	0.999892	0.998568	1.0612	0.597763	1.1457	0.135202		1.00011	0.998568	1.06141	0.484118	1.15547	0.0261638		0.942331	0.597763	0.942138	0.484118	1.07879	0.221813		0.872829	0.135202	0.865452	0.0261638	0.926965	0.221813
399	25.41	27.38	34.69	28.3	24.24	sp|P52888|THOP1_HUMAN	Thimet oligopeptidase OS=Homo sapiens GN=THOP1 PE=1 SV=2	HUMAN	16	#N/A	1.03462	0.617579	1.44315	0.000288182	1.38591	0.0115084		0.966539	0.617578	1.40023	4.91297e-05	1.35129	0.00794823		0.692928	0.000288182	0.71417	4.91297e-05	0.954892	0.437875		0.721546	0.0115084	0.740032	0.00794822	1.04724	0.437874
400	25.34	26.38	50.57	49.43	42.15	sp|Q9NVS9|PNPO_HUMAN	Pyridoxine-5'-phosphate oxidase OS=Homo sapiens GN=PNPO PE=1 SV=1	HUMAN	21	#N/A	0.994391	0.936669	2.07341	0.000920165	1.98981	8.34841e-05		1.00564	0.936669	2.09651	6.43951e-05	2.02123	8.44757e-06		0.482298	0.000920165	0.476982	6.4395e-05	0.959323	0.650833		0.50256	8.34841e-05	0.494747	8.44757e-06	1.0424	0.650833
401	25.32	25.85	33.55	24.92	23.62	sp|O95340|PAPS2_HUMAN	Bifunctional 3'-phosphoadenosine 5'-phosphosulfate synthase 2 OS=Homo sapiens GN=PAPSS2 PE=1 SV=2	HUMAN	14	#N/A	1.01466	0.834396	1.77313	3.92224e-05	1.64428	0.000164503		0.985549	0.834396	1.75025	2.92879e-05	1.6332	3.9498e-05		0.563976	3.92224e-05	0.571347	2.92879e-05	0.921241	0.105402		0.608168	0.000164503	0.612295	3.9498e-05	1.08549	0.105402
402	25.29	26.48	37.39	36.06	31.19	sp|P01871|IGHM_HUMAN	Ig mu chain C region OS=Homo sapiens GN=IGHM PE=1 SV=3	HUMAN	17	#N/A	1.01006	0.815868	0.654708	3.93869e-07	0.676329	6.90065e-06		0.99004	0.815867	0.650579	9.10823e-07	0.675326	2.2278e-05		1.5274	3.93869e-07	1.53709	9.10824e-07	1.02612	0.558292		1.47857	6.90065e-06	1.48076	2.22781e-05	0.974541	0.558293
403	25.28	27.61	53.46	52.13	42.29	sp|P61163|ACTZ_HUMAN	Alpha-centractin OS=Homo sapiens GN=ACTR1A PE=1 SV=1	HUMAN	14	#N/A	1.04195	0.728258	1.0764	0.613601	1.0086	0.96644		0.959738	0.728258	1.03523	0.617606	0.976801	0.855589		0.92902	0.613601	0.965973	0.617606	0.932494	0.543314		0.991469	0.96644	1.02375	0.855589	1.07239	0.543314
404	25.26	26.38	63.22	58.66	56.23	sp|Q08257|QOR_HUMAN	Quinone oxidoreductase OS=Homo sapiens GN=CRYZ PE=1 SV=1	HUMAN	25	#N/A	0.939787	0.453138	1.53846	0.00286904	1.54513	0.00255706		1.06407	0.453139	1.64539	5.46187e-05	1.66012	3.01985e-05		0.650001	0.00286904	0.607758	5.46187e-05	0.997716	0.966446		0.647195	0.00255706	0.602365	3.01985e-05	1.00229	0.966446
405	25.25	25.75	50.3	44.24	44.24	sp|P13716|HEM2_HUMAN	Delta-aminolevulinic acid dehydratase OS=Homo sapiens GN=ALAD PE=1 SV=1	HUMAN	16	#N/A	0.973924	0.584813	2.09683	4.90064e-05	2.05012	9.84115e-06		1.02677	0.584813	2.15422	5.12231e-05	2.11691	1.48695e-05		0.47691	4.90064e-05	0.464206	5.12231e-05	0.972016	0.604402		0.487776	9.84116e-06	0.472386	1.48695e-05	1.02879	0.604401
406	25.17	27.62	45.12	32.04	26.7	sp|Q99832|TCPH_HUMAN	T-complex protein 1 subunit eta OS=Homo sapiens GN=CCT7 PE=1 SV=2	HUMAN	14	#N/A	0.981936	0.736819	0.830039	0.083693	0.811565	0.0127285		1.0184	0.73682	0.848654	0.17013	0.831373	0.0296544		1.20476	0.083693	1.17834	0.17013	0.973521	0.731161		1.23219	0.0127285	1.20283	0.0296545	1.0272	0.731161
407	25.17	26.14	67.36	63.18	57.74	sp|Q9UL46|PSME2_HUMAN	Proteasome activator complex subunit 2 OS=Homo sapiens GN=PSME2 PE=1 SV=4	HUMAN	22	#N/A	1.00881	0.878757	1.05383	0.345426	1.0626	0.422646		0.991265	0.878755	1.04728	0.485013	1.06417	0.478191		0.94892	0.345426	0.954856	0.485013	1.00478	0.918328		0.94109	0.422646	0.939701	0.478191	0.995242	0.918328
408	25.12	32.2	19.47	8.311	6.552	sp|Q92616|GCN1L_HUMAN	Translational activator GCN1 OS=Homo sapiens GN=GCN1L1 PE=1 SV=6	HUMAN	15	#N/A	1.06302	0.318252	1.17167	0.0934606	1.11562	0.134218		0.940715	0.318252	1.10554	0.150898	1.05748	0.441623		0.85348	0.0934606	0.904537	0.150898	0.945474	0.361806		0.89636	0.134218	0.945644	0.441622	1.05767	0.361805
409	25.11	26.74	45.77	40.13	37.62	sp|Q9Y2S2|CRYL1_HUMAN	Lambda-crystallin homolog OS=Homo sapiens GN=CRYL1 PE=1 SV=3	HUMAN	17	#N/A	1.00845	0.831506	2.11727	1.20432e-05	1.96364	5.87277e-05		0.991622	0.831505	2.10619	1.86641e-06	1.96506	7.76154e-06		0.472307	1.20432e-05	0.47479	1.86641e-06	0.923834	0.0647507		0.509258	5.87277e-05	0.508891	7.76154e-06	1.08245	0.0647506
410	25.09	25.73	40.28	36.11	30	sp|P28482|MK01_HUMAN	Mitogen-activated protein kinase 1 OS=Homo sapiens GN=MAPK1 PE=1 SV=3	HUMAN	14	#N/A	0.994948	0.932757	0.653249	0.0198475	0.644868	0.015054		1.00508	0.932759	0.65698	0.0126302	0.651668	0.0087712		1.53081	0.0198475	1.52212	0.0126302	0.982197	0.818413		1.5507	0.015054	1.53452	0.0087712	1.01813	0.818412
411	25.04	25.27	87.88	84.24	76.97	sp|P62937|PPIA_HUMAN	Peptidyl-prolyl cis-trans isomerase A OS=Homo sapiens GN=PPIA PE=1 SV=2	HUMAN	40	#N/A	1.12278	0.46297	1.08644	0.742316	1.10065	0.705176		0.890649	0.46297	0.994192	0.964915	1.00478	0.968011		0.920434	0.742316	1.00584	0.964915	1.00594	0.912789		0.908552	0.705176	0.995241	0.968011	0.994095	0.91279
412	24.99	28	43	36.35	31.06	sp|Q9UHD8|SEPT9_HUMAN	Septin-9 OS=Homo sapiens GN=SEPT9 PE=1 SV=2	HUMAN	17	#N/A	1.01732	0.82226	0.900151	0.205043	0.892115	0.290238		0.982972	0.82226	0.887661	0.0776456	0.882687	0.111051		1.11092	0.205043	1.12656	0.0776457	0.984727	0.834508		1.12093	0.290238	1.1329	0.111051	1.01551	0.834506
413	24.97	25.82	32.15	25.04	22.76	sp|P23142|FBLN1_HUMAN	Fibulin-1 OS=Homo sapiens GN=FBLN1 PE=1 SV=4	HUMAN	19	P23142	0.963153	0.691955	0.704907	0.0328875	0.744446	0.0239789		1.03826	0.691955	0.724158	0.0561869	0.77853	0.0833266		1.41863	0.0328875	1.38092	0.0561869	1.06671	0.428979		1.34328	0.0239788	1.28447	0.0833266	0.937463	0.428979
414	24.96	27.19	38.98	32.71	27.84	sp|P55010|IF5_HUMAN	Eukaryotic translation initiation factor 5 OS=Homo sapiens GN=EIF5 PE=1 SV=2	HUMAN	12	P55010	0.991224	0.943555	1.25618	0.188056	1.15045	0.480237		1.00885	0.943555	1.27734	0.0142823	1.17765	0.156555		0.796062	0.188056	0.782874	0.0142823	0.911441	0.0949909		0.869225	0.480237	0.849151	0.156555	1.09716	0.0949909
415	24.94	26.92	36.4	30.04	24.12	sp|O00232|PSD12_HUMAN	26S proteasome non-ATPase regulatory subunit 12 OS=Homo sapiens GN=PSMD12 PE=1 SV=3	HUMAN	12	#N/A	1.14093	0.0239826	1.01594	0.79216	1.07426	0.293099		0.876475	0.0239826	0.891998	0.0220343	0.948566	0.328793		0.984307	0.79216	1.12108	0.0220344	1.05013	0.455633		0.930871	0.293099	1.05422	0.328793	0.952263	0.455633
416	24.92	26.74	66.67	57.04	50.37	sp|Q00169|PIPNA_HUMAN	Phosphatidylinositol transfer protein alpha isoform OS=Homo sapiens GN=PITPNA PE=1 SV=2	HUMAN	14	#N/A	0.962717	0.680924	1.12367	0.88339	0.716722	0.382771		1.03873	0.680925	1.02256	0.977023	0.719511	0.314722		0.889942	0.88339	0.977934	0.977023	1.00002	1		1.39524	0.382771	1.38983	0.314722	0.999985	1
417	24.92	25.85	47.49	40.59	32.85	sp|P09914|IFIT1_HUMAN	Interferon-induced protein with tetratricopeptide repeats 1 OS=Homo sapiens GN=IFIT1 PE=1 SV=2	HUMAN	12	#N/A	1.03519	0.662683	1.62242	0.000625865	1.56833	0.00138362		0.966001	0.662682	1.57006	0.000640838	1.52672	0.0038658		0.616362	0.000625865	0.63692	0.000640838	0.965019	0.575092		0.63762	0.00138362	0.654998	0.0038658	1.03625	0.575092
418	24.91	29.27	22.97	12.23	8.717	sp|P55196|AFAD_HUMAN	Afadin OS=Homo sapiens GN=MLLT4 PE=1 SV=3	HUMAN	12	#N/A	1.08342	0.105083	1.10529	0.0636662	1.19366	0.00967581		0.923006	0.105083	1.02263	0.660732	1.11152	0.0322269		0.904738	0.0636662	0.97787	0.660732	1.07445	0.146464		0.837759	0.00967581	0.89967	0.0322269	0.930707	0.146463
419	24.89	45.83	85.76	80.5	77.09	sp|P52895|AK1C2_HUMAN	Aldo-keto reductase family 1 member C2 OS=Homo sapiens GN=AKR1C2 PE=1 SV=3	HUMAN	52	#N/A	0.962964	0.709257	0.848417	0.166372	0.953268	0.653242		1.03846	0.709258	0.883094	0.154085	0.99845	0.982135		1.17867	0.166372	1.13238	0.154085	1.11746	0.163876		1.04902	0.653242	1.00155	0.982135	0.894884	0.163876
420	24.88	25.89	39.48	28.6	26.38	sp|O95394|AGM1_HUMAN	Phosphoacetylglucosamine mutase OS=Homo sapiens GN=PGM3 PE=1 SV=1	HUMAN	14	#N/A	1.02417	0.751471	1.11475	0.200219	1.05714	0.418124		0.976397	0.751471	1.09052	0.178021	1.04002	0.495952		0.897064	0.200219	0.916991	0.178021	0.941963	0.21326		0.94595	0.418124	0.961521	0.495952	1.06161	0.21326
421	24.87	25.92	60.39	54.57	52.63	sp|Q15019|SEPT2_HUMAN	Septin-2 OS=Homo sapiens GN=SEPT2 PE=1 SV=1	HUMAN	18	#N/A	0.992139	0.85793	0.861467	0.123851	0.900563	0.100604		1.00792	0.85793	0.869876	0.155416	0.915153	0.230247		1.16081	0.123851	1.14959	0.155416	1.04492	0.58694		1.11042	0.100604	1.09271	0.230247	0.957011	0.58694
422	24.84	27.34	56.09	50	42.13	sp|Q9UQ80|PA2G4_HUMAN	Proliferation-associated protein 2G4 OS=Homo sapiens GN=PA2G4 PE=1 SV=3	HUMAN	20	#N/A	1.02253	0.590908	1.01034	0.901955	1.02471	0.78966		0.977969	0.590908	0.989348	0.865344	1.00984	0.913266		0.989764	0.901955	1.01077	0.865344	1.00786	0.892762		0.975887	0.789662	0.990253	0.913266	0.992196	0.892762
423	24.71	26.62	26.53	20.11	18.12	sp|Q9NR19|ACSA_HUMAN	Acetyl-coenzyme A synthetase, cytoplasmic OS=Homo sapiens GN=ACSS2 PE=1 SV=1	HUMAN	13	#N/A	1.06071	0.18091	1.3363	0.00224752	1.42133	0.000407089		0.942761	0.180909	1.26246	0.00236632	1.35221	0.00214267		0.748334	0.00224752	0.792103	0.00236632	1.06673	0.411206		0.703565	0.000407089	0.73953	0.00214267	0.937445	0.411207
424	24.68	25.92	54.14	44.48	44.48	sp|P55263|ADK_HUMAN	Adenosine kinase OS=Homo sapiens GN=ADK PE=1 SV=2	HUMAN	15	#N/A	1.03957	0.507043	1.8037	0.000542412	1.74263	0.000180101		0.961935	0.507043	1.74116	0.000129879	1.68885	6.78646e-05		0.554414	0.000542412	0.574331	0.000129879	0.958446	0.326409		0.573844	0.000180101	0.592121	6.78646e-05	1.04336	0.326409
425	24.65	27.16	26.4	16.7	15.6	sp|Q9Y6Y8|S23IP_HUMAN	SEC23-interacting protein OS=Homo sapiens GN=SEC23IP PE=1 SV=1	HUMAN	13	Q9Y6Y8	1.01629	0.809228	1.03658	0.709135	0.970217	0.651954		0.983971	0.809228	1.02145	0.834149	0.962393	0.394371		0.964714	0.709135	0.978998	0.834149	0.93262	0.465833		1.0307	0.651953	1.03908	0.394371	1.07225	0.465832
426	24.59	26.57	36.53	35.69	29.8	sp|Q9NQ94|A1CF_HUMAN	APOBEC1 complementation factor OS=Homo sapiens GN=A1CF PE=1 SV=1	HUMAN	13	#N/A	1.13316	0.0310169	1.72878	0.000400055	1.7921	0.000398525		0.882489	0.0310168	1.53601	0.000313981	1.60653	0.000257518		0.578444	0.000400055	0.651038	0.00031398	1.03708	0.548359		0.558005	0.000398525	0.622459	0.000257518	0.964247	0.54836
427	24.54	26.19	57	57	45.05	sp|P15880|RS2_HUMAN	40S ribosomal protein S2 OS=Homo sapiens GN=RPS2 PE=1 SV=2	HUMAN	15	#N/A	0.905793	0.297988	1.16091	0.0722947	1.10785	0.227992		1.104	0.297988	1.28826	0.0153559	1.23594	0.0325862		0.861391	0.0722947	0.776241	0.0153559	0.949401	0.242311		0.90265	0.227992	0.809099	0.0325862	1.0533	0.242311
428	24.51	25.99	36.97	16.82	16.1	sp|P33176|KINH_HUMAN	Kinesin-1 heavy chain OS=Homo sapiens GN=KIF5B PE=1 SV=1	HUMAN	12	P33176	1.00807	0.907567	0.729767	0.299738	0.698199	0.000444974		0.99199	0.907567	0.724213	0.300949	0.700023	0.00241126		1.3703	0.299738	1.38081	0.300949	0.950601	0.876302		1.43226	0.000444973	1.42852	0.00241126	1.05197	0.876302
429	24.48	26.15	40.95	26.39	21.89	sp|Q8NE71|ABCF1_HUMAN	ATP-binding cassette sub-family F member 1 OS=Homo sapiens GN=ABCF1 PE=1 SV=2	HUMAN	12	#N/A	1.06285	0.462478	1.09528	0.436681	1.01833	0.896581		0.940869	0.462478	1.03589	0.726176	0.968589	0.800463		0.913011	0.436681	0.965351	0.726176	0.922379	0.331908		0.982003	0.896581	1.03243	0.800463	1.08415	0.331907
430	24.39	27.31	37.17	25.4	18.71	sp|P22059|OSBP1_HUMAN	Oxysterol-binding protein 1 OS=Homo sapiens GN=OSBP PE=1 SV=1	HUMAN	13	#N/A	0.917876	0.257008	1.05469	0.470348	1.14519	0.104797		1.08947	0.257008	1.1523	0.168512	1.25707	0.00409117		0.948147	0.470348	0.867829	0.168512	1.0788	0.350613		0.873219	0.104797	0.795502	0.00409117	0.926958	0.350614
431	24.32	25.86	39.76	32.45	28.4	sp|P12955|PEPD_HUMAN	Xaa-Pro dipeptidase OS=Homo sapiens GN=PEPD PE=1 SV=3	HUMAN	17	P12955	0.99419	0.938481	0.890523	0.443467	0.986215	0.916003		1.00584	0.938481	0.898931	0.435505	0.999939	1		1.12294	0.443467	1.11243	0.435505	1.09963	0.201345		1.01398	0.916003	1.00006	1	0.909394	0.201345
432	24.23	27.02	42.42	27.11	21.21	sp|Q9UHB9|SRP68_HUMAN	Signal recognition particle 68 kDa protein OS=Homo sapiens GN=SRP68 PE=1 SV=2	HUMAN	14	#N/A	1.01104	0.861663	1.10081	0.211042	1.12106	0.11908		0.989082	0.861663	1.09183	0.0709461	1.11719	0.151801		0.908421	0.211042	0.915891	0.0709461	1.01087	0.858793		0.892012	0.119081	0.895103	0.151801	0.989248	0.858793
433	24.22	33.31	53.16	48.07	38.77	sp|Q14195|DPYL3_HUMAN	Dihydropyrimidinase-related protein 3 OS=Homo sapiens GN=DPYSL3 PE=1 SV=1	HUMAN	19	#N/A	0.95476	0.59661	0.692868	0.0313359	0.706926	0.018799		1.04738	0.59661	0.719078	0.0342927	0.742911	0.0234127		1.44328	0.0313359	1.39067	0.0342927	1.03	0.744464		1.41458	0.018799	1.34606	0.0234127	0.970877	0.744464
434	24.15	27.24	50.1	32.52	32.52	sp|Q9BR76|COR1B_HUMAN	Coronin-1B OS=Homo sapiens GN=CORO1B PE=1 SV=1	HUMAN	17	#N/A	1.0186	0.859098	0.98074	0.860398	0.970296	0.843405		0.981734	0.859098	0.965096	0.601515	0.963564	0.648314		1.01964	0.860398	1.03617	0.601515	0.984942	0.841516		1.03061	0.843405	1.03781	0.648314	1.01529	0.841515
435	24.1	26.3	49.62	46.35	43.32	sp|Q9BWD1|THIC_HUMAN	Acetyl-CoA acetyltransferase, cytosolic OS=Homo sapiens GN=ACAT2 PE=1 SV=2	HUMAN	18	#N/A	1.04388	0.6787	1.49792	0.0199919	1.45646	0.0131996		0.957968	0.678699	1.44987	0.0208053	1.41601	0.0197458		0.667591	0.0199919	0.689719	0.0208053	0.968304	0.60201		0.686595	0.0131997	0.706208	0.0197457	1.03273	0.60201
436	24.09	26.27	55.35	51.16	45.58	sp|P09429|HMGB1_HUMAN	High mobility group protein B1 OS=Homo sapiens GN=HMGB1 PE=1 SV=3	HUMAN	25	#N/A	1.06199	0.297825	0.654005	0.0117653	0.755668	0.00539949		0.94163	0.297825	0.61602	0.00365673	0.713907	0.00115738		1.52904	0.0117653	1.62332	0.00365673	1.14321	0.133995		1.32333	0.00539949	1.40074	0.00115738	0.874731	0.133995
437	24.07	25.98	21.71	17.39	15.05	sp|Q86VB7|C163A_HUMAN	Scavenger receptor cysteine-rich type 1 protein M130 OS=Homo sapiens GN=CD163 PE=1 SV=1	HUMAN	12	#N/A	1.05345	0.572227	1.28343	0.0408743	1.32021	0.019353		0.949259	0.572226	1.22169	0.0169961	1.26538	0.0194719		0.779161	0.0408743	0.818541	0.0169961	1.0264	0.711009		0.757453	0.019353	0.790275	0.0194719	0.974276	0.71101
438	24.02	25.9	54.33	38.58	35.17	sp|P10644|KAP0_HUMAN	cAMP-dependent protein kinase type I-alpha regulatory subunit OS=Homo sapiens GN=PRKAR1A PE=1 SV=1	HUMAN	12	#N/A	1.08449	0.42274	1.08512	0.396123	1.09399	0.42908		0.922089	0.42274	1.00263	0.971327	1.01654	0.784729		0.921557	0.396123	0.997381	0.971327	1.00312	0.956041		0.914085	0.42908	0.983728	0.784728	0.996887	0.956041
439	23.99	25.32	61.22	55.1	48.57	sp|P51580|TPMT_HUMAN	Thiopurine S-methyltransferase OS=Homo sapiens GN=TPMT PE=1 SV=1	HUMAN	13	#N/A	0.997588	0.962047	1.21362	0.171863	1.1387	0.234375		1.00242	0.962047	1.22128	0.10977	1.15278	0.169937		0.823982	0.171863	0.818809	0.10977	0.930527	0.214347		0.878197	0.234375	0.867466	0.169937	1.07466	0.214347
440	23.91	26.54	43.54	27.33	21.77	sp|P23588|IF4B_HUMAN	Eukaryotic translation initiation factor 4B OS=Homo sapiens GN=EIF4B PE=1 SV=2	HUMAN	12	#N/A	0.987583	0.927044	0.853746	0.3165	0.914467	0.490893		1.01257	0.927044	0.86466	0.109674	0.935063	0.370986		1.17131	0.3165	1.15652	0.109674	1.06533	0.228705		1.09353	0.490893	1.06945	0.370986	0.93868	0.228705
441	23.87	24.5	44.74	38.95	38.95	sp|P50552|VASP_HUMAN	Vasodilator-stimulated phosphoprotein OS=Homo sapiens GN=VASP PE=1 SV=3	HUMAN	13	#N/A	0.990401	0.861123	0.616559	8.07177e-06	0.679118	0.0253781		1.00969	0.861123	0.624737	3.78099e-05	0.688933	0.0128688		1.62191	8.07177e-06	1.60067	3.781e-05	1.09084	0.528213		1.4725	0.0253781	1.45152	0.0128688	0.916725	0.528213
442	23.85	25.11	57.63	56.78	56.78	sp|P30046|DOPD_HUMAN	D-dopachrome decarboxylase OS=Homo sapiens GN=DDT PE=1 SV=3	HUMAN	32	#N/A	1.00935	0.883151	1.45793	0.0331924	1.6312	0.00242884		0.990731	0.883151	1.44967	0.00964175	1.61375	0.000981582		0.685904	0.0331924	0.689813	0.00964175	1.09328	0.197597		0.613043	0.00242884	0.619675	0.000981582	0.914681	0.197597
442	0	23.11	42.54	41.79	41.79	sp|A6NHG4|DDTL_HUMAN	D-dopachrome decarboxylase-like protein OS=Homo sapiens GN=DDTL PE=2 SV=1	HUMAN	27	#N/A
443	23.82	25.18	49.79	34.57	34.57	sp|Q9H1E3|NUCKS_HUMAN	Nuclear ubiquitous casein and cyclin-dependent kinases substrate OS=Homo sapiens GN=NUCKS1 PE=1 SV=1	HUMAN	23	#N/A	1.15648	0.117484	0.847249	0.282984	0.836214	0.215091		0.864693	0.117484	0.735128	0.054914	0.724011	0.0407745		1.18029	0.282984	1.36031	0.054914	1.00229	0.972723		1.19587	0.215091	1.38119	0.0407745	0.997715	0.972723
444	23.81	24.87	77.4	71.23	71.23	sp|P62249|RS16_HUMAN	40S ribosomal protein S16 OS=Homo sapiens GN=RPS16 PE=1 SV=2	HUMAN	16	#N/A	1.07411	0.263109	1.27845	0.0589286	1.26904	0.0569337		0.931002	0.263109	1.1971	0.0349501	1.19282	0.0224872		0.782198	0.0589286	0.835356	0.0349501	0.986074	0.755863		0.787998	0.0569338	0.838347	0.0224872	1.01412	0.755862
445	23.78	26	22.9	12.39	9.871	sp|Q9HCF4|ALO17_HUMAN	Protein ALO17 OS=Homo sapiens GN=KIAA1618 PE=1 SV=2	HUMAN	14	Q9HCF4	1.01035	0.799142	0.963642	0.628081	0.948531	0.315283		0.989757	0.799142	0.955978	0.563031	0.946522	0.407682		1.03773	0.628081	1.04605	0.563031	0.980693	0.741187		1.05426	0.315283	1.0565	0.407682	1.01969	0.741187
446	23.77	25.96	54.14	45.86	43.26	sp|Q9BXS5|AP1M1_HUMAN	AP-1 complex subunit mu-1 OS=Homo sapiens GN=AP1M1 PE=1 SV=3	HUMAN	14	Q9BXS5	0.995583	0.981489	0.857234	0.366119	0.869544	0.470383		1.00444	0.981489	0.857144	0.0685509	0.876818	0.0273312		1.16654	0.366119	1.16667	0.0685509	1.01269	0.838942		1.15003	0.470383	1.14049	0.0273312	0.98747	0.838942
447	23.77	24.65	41.99	38.83	38.83	sp|P07339|CATD_HUMAN	Cathepsin D OS=Homo sapiens GN=CTSD PE=1 SV=1	HUMAN	18	P07339	0.961507	0.584574	0.761213	0.00054756	0.746791	0.000509811		1.04003	0.584574	0.794466	0.0400158	0.783495	0.0085705		1.31369	0.00054756	1.25871	0.0400158	0.974998	0.775932		1.33906	0.000509811	1.27633	0.00857051	1.02564	0.775932
448	23.74	25.96	56.15	41.62	34.92	sp|O14745|NHRF1_HUMAN	Na(+)/H(+) exchange regulatory cofactor NHE-RF1 OS=Homo sapiens GN=SLC9A3R1 PE=1 SV=4	HUMAN	13	#N/A	0.961918	0.423207	0.965494	0.675746	0.998869	0.989613		1.03959	0.423208	1.0062	0.941845	1.04759	0.543125		1.03574	0.675746	0.993839	0.941845	1.02855	0.546848		1.00113	0.989613	0.954572	0.543125	0.972242	0.546848
449	23.65	25.32	32.92	25.58	22.9	sp|O00748|EST2_HUMAN	Carboxylesterase 2 OS=Homo sapiens GN=CES2 PE=1 SV=1	HUMAN	12	#N/A	1.00379	0.943887	0.4112	0.0251165	0.435763	5.93675e-06		0.996224	0.943883	0.423437	0.0371903	0.437374	7.1517e-06		2.43191	0.0251165	2.36163	0.0371904	1.04728	0.914144		2.29483	5.93675e-06	2.28637	7.1517e-06	0.954851	0.914144
450	23.63	27.48	49.75	42.39	42.39	sp|P61160|ARP2_HUMAN	Actin-related protein 2 OS=Homo sapiens GN=ACTR2 PE=1 SV=1	HUMAN	24	#N/A	0.944453	0.254977	0.822941	0.0103302	0.871397	0.0372367		1.05881	0.254977	0.873402	0.0580291	0.930219	0.204751		1.21516	0.0103302	1.14495	0.0580291	1.05177	0.305799		1.14758	0.0372367	1.07501	0.204751	0.950782	0.3058
451	23.61	25.54	47.27	45	42.95	sp|P62191|PRS4_HUMAN	26S protease regulatory subunit 4 OS=Homo sapiens GN=PSMC1 PE=1 SV=1	HUMAN	16	#N/A	0.86868	0.0507454	1.05824	0.689436	1.06995	0.559057		1.15117	0.0507455	1.21999	0.221885	1.24058	0.111088		0.944968	0.689436	0.819682	0.221885	1.00869	0.844647		0.934623	0.559057	0.806072	0.111088	0.991384	0.844647
452	23.54	24.35	48.72	42.35	42.35	sp|P51570|GALK1_HUMAN	Galactokinase OS=Homo sapiens GN=GALK1 PE=1 SV=1	HUMAN	17	#N/A	0.987172	0.815693	1.44376	0.00229112	1.43106	2.10391e-05		1.01299	0.815695	1.46993	0.00667713	1.46094	8.89969e-05		0.692638	0.00229112	0.680306	0.00667712	0.986971	0.87441		0.698782	2.10391e-05	0.68449	8.89969e-05	1.0132	0.874408
453	23.5	23.89	80.18	76.65	76.65	sp|P80723|BASP1_HUMAN	Brain acid soluble protein 1 OS=Homo sapiens GN=BASP1 PE=1 SV=2	HUMAN	13	#N/A	0.95526	0.816166	0.669698	0.0489717	0.716618	0.159361		1.04684	0.816167	0.703183	0.0162262	0.753565	0.108911		1.49321	0.0489717	1.4221	0.0162262	1.06046	0.6072		1.39544	0.159361	1.32703	0.108911	0.942986	0.607201
454	23.49	25.12	73.02	70.9	62.96	sp|Q99497|PARK7_HUMAN	Protein DJ-1 OS=Homo sapiens GN=PARK7 PE=1 SV=2	HUMAN	17	#N/A	0.899757	0.0760755	1.22305	0.101439	1.24674	0.0307698		1.11141	0.0760756	1.36392	0.00487292	1.3982	0.002606		0.817631	0.101439	0.733182	0.00487292	1.01208	0.840456		0.802089	0.0307699	0.715208	0.00260599	0.988065	0.840456
455	23.44	24.69	22.8	14.95	13.43	sp|P98095|FBLN2_HUMAN	Fibulin-2 OS=Homo sapiens GN=FBLN2 PE=1 SV=2	HUMAN	13	#N/A	0.956537	0.327338	0.506487	0.000227893	0.543355	7.27006e-05		1.04544	0.327338	0.531477	0.000625292	0.571711	0.000137378		1.97438	0.000227893	1.88155	0.000625292	1.07506	0.288372		1.84042	7.27005e-05	1.74913	0.000137379	0.930182	0.288373
456	23.4	29.68	9.511	5.065	4.594	sp|P13611|CSPG2_HUMAN	Versican core protein OS=Homo sapiens GN=VCAN PE=1 SV=3	HUMAN	15	#N/A	0.84345	0.0124467	0.484627	0.00859659	0.42313	1.08087e-05		1.18561	0.0124467	0.604326	0.0690546	0.505234	0.000641517		2.06345	0.00859659	1.65474	0.0690546	1.10705	0.438884		2.36334	1.08087e-05	1.97928	0.000641517	0.903301	0.438884
457	23.39	23.81	62.28	51.56	51.56	sp|P00491|PNPH_HUMAN	Purine nucleoside phosphorylase OS=Homo sapiens GN=PNP PE=1 SV=2	HUMAN	16	#N/A	0.85887	0.0606815	0.873293	0.330693	0.955119	0.641096		1.16432	0.0606815	1.00756	0.964211	1.11547	0.373878		1.14509	0.330693	0.992494	0.964211	1.09248	0.152947		1.04699	0.641096	0.896481	0.373878	0.915351	0.152947
458	23.38	23.82	43.27	39.31	39.31	sp|P07902|GALT_HUMAN	Galactose-1-phosphate uridylyltransferase OS=Homo sapiens GN=GALT PE=1 SV=3	HUMAN	16	#N/A	1.00508	0.964373	1.80266	0.00123583	1.8006	0.000441954		0.994946	0.964373	1.80138	8.61124e-06	1.8084	1.24036e-05		0.554737	0.00123583	0.555129	8.61124e-06	0.994474	0.905594		0.55537	0.000441954	0.552975	1.24036e-05	1.00556	0.905594
459	23.36	25.34	60	51.89	41.89	sp|Q9UNZ2|NSF1C_HUMAN	NSFL1 cofactor p47 OS=Homo sapiens GN=NSFL1C PE=1 SV=2	HUMAN	13	#N/A	1.06794	0.85446	1.05933	0.851872	1.13812	0.651328		0.936385	0.85446	0.981937	0.813676	1.05487	0.565826		0.943988	0.851872	1.0184	0.813676	1.06365	0.393628		0.878641	0.651328	0.947981	0.565826	0.940158	0.393629
460	23.35	24.91	41.16	31.93	31.93	sp|P30740|ILEU_HUMAN	Leukocyte elastase inhibitor OS=Homo sapiens GN=SERPINB1 PE=1 SV=1	HUMAN	17	#N/A	0.937354	0.222987	0.646469	0.000204498	0.688604	0.000455645		1.06683	0.222987	0.689604	0.000331795	0.738814	0.00151223		1.54686	0.000204498	1.45011	0.000331795	1.06018	0.309415		1.45221	0.000455645	1.35352	0.00151223	0.943238	0.309415
461	23.34	24.28	44.69	31.89	29.72	sp|P31146|COR1A_HUMAN	Coronin-1A OS=Homo sapiens GN=CORO1A PE=1 SV=4	HUMAN	13	#N/A	1.06928	0.306865	0.722623	0.00542691	0.713788	0.0441472		0.935213	0.306864	0.677867	0.00624644	0.670962	0.0364913		1.38385	0.00542691	1.47521	0.00624644	0.971467	0.802353		1.40098	0.0441472	1.4904	0.0364913	1.02937	0.802353
462	23.31	25.71	28.28	27.6	24.04	sp|P13798|ACPH_HUMAN	Acylamino-acid-releasing enzyme OS=Homo sapiens GN=APEH PE=1 SV=4	HUMAN	15	#N/A	1.07953	0.536961	1.26117	0.169367	1.35283	0.040473		0.926328	0.536961	1.16984	0.0857027	1.26257	0.00360106		0.792912	0.169367	0.854818	0.0857027	1.07154	0.148584		0.739191	0.0404731	0.792035	0.00360106	0.933234	0.148584
463	23.27	25.29	72.48	66.67	63.57	sp|Q9UKY7|CDV3_HUMAN	Protein CDV3 homolog OS=Homo sapiens GN=CDV3 PE=1 SV=1	HUMAN	16	#N/A	1.06786	0.419721	0.887443	0.792635	0.945824	0.683668		0.936457	0.41972	0.838768	0.69813	0.8934	0.470606		1.12683	0.792635	1.19222	0.69813	1.05702	0.911245		1.05728	0.683668	1.11932	0.470606	0.946054	0.911245
464	23.26	23.68	72.38	69.52	69.52	sp|P09211|GSTP1_HUMAN	Glutathione S-transferase P OS=Homo sapiens GN=GSTP1 PE=1 SV=2	HUMAN	17	P09211	0.951044	0.443666	0.599091	0.00498464	0.610601	0.00143456		1.05148	0.443667	0.631607	0.00820257	0.64838	0.00835939		1.66919	0.00498464	1.58326	0.00820257	1.00972	0.926637		1.63773	0.00143456	1.5423	0.00835939	0.99037	0.926639
465	23.21	24.21	76.1	66.83	66.83	sp|P04792|HSPB1_HUMAN	Heat shock protein beta-1 OS=Homo sapiens GN=HSPB1 PE=1 SV=2	HUMAN	20	#N/A	1.05897	0.366558	0.833986	0.127582	0.859227	0.0963926		0.944315	0.366557	0.788229	0.0163023	0.81664	0.00189034		1.19906	0.127582	1.26867	0.0163023	1.02913	0.520935		1.16384	0.0963925	1.22453	0.00189034	0.971697	0.520935
466	23.18	24.02	55.69	52.03	52.03	sp|P60900|PSA6_HUMAN	Proteasome subunit alpha type-6 OS=Homo sapiens GN=PSMA6 PE=1 SV=1	HUMAN	17	#N/A	0.953072	0.331452	1.04499	0.551725	1.16504	0.0531822		1.04924	0.331452	1.09861	0.102449	1.23211	0.00118766		0.956943	0.551725	0.910242	0.102449	1.10898	0.0358271		0.858336	0.0531822	0.811614	0.00118766	0.901725	0.0358272
467	23.18	23.92	30.54	28.45	23.85	sp|P50579|AMPM2_HUMAN	Methionine aminopeptidase 2 OS=Homo sapiens GN=METAP2 PE=1 SV=1	HUMAN	12	#N/A	1.09131	0.534405	1.08027	0.704356	1.08964	0.653819		0.916329	0.534405	0.993493	0.95324	1.01021	0.899496		0.925692	0.704356	1.00655	0.95324	1.00595	0.924155		0.917735	0.653819	0.989893	0.899496	0.994084	0.924155
468	23.14	25.25	32.66	28.31	21.44	sp|Q06124|PTN11_HUMAN	Tyrosine-protein phosphatase non-receptor type 11 OS=Homo sapiens GN=PTPN11 PE=1 SV=2	HUMAN	12	#N/A	1.03443	0.642538	1.02778	0.536803	1.00513	0.95104		0.966713	0.642538	0.996793	0.950359	0.978167	0.771611		0.972972	0.536803	1.00322	0.950359	0.968364	0.566222		0.994894	0.95104	1.02232	0.771611	1.03267	0.566221
469	23.13	24.62	46.56	43.26	43.26	sp|Q99536|VAT1_HUMAN	Synaptic vesicle membrane protein VAT-1 homolog OS=Homo sapiens GN=VAT1 PE=1 SV=2	HUMAN	15	#N/A	0.957237	0.580599	0.739184	0.0669932	0.772387	0.0333767		1.04467	0.580599	0.774113	0.0762255	0.812856	0.0563152		1.35284	0.0669932	1.2918	0.0762255	1.04156	0.574837		1.29469	0.0333767	1.23023	0.0563152	0.960101	0.574837
470	23.07	36.29	62.1	60.22	60.22	sp|P09651|ROA1_HUMAN	Heterogeneous nuclear ribonucleoprotein A1 OS=Homo sapiens GN=HNRNPA1 PE=1 SV=5	HUMAN	43	#N/A	1.0675	0.624887	0.884491	0.517951	0.911247	0.513943		0.936769	0.624887	0.825274	0.195019	0.853603	0.20249		1.13059	0.517951	1.21172	0.195019	1.04115	0.566289		1.0974	0.513943	1.1715	0.20249	0.960478	0.56629
471	23.07	24.54	26.35	16.41	14.37	sp|Q13263|TIF1B_HUMAN	Transcription intermediary factor 1-beta OS=Homo sapiens GN=TRIM28 PE=1 SV=5	HUMAN	13	Q13263	0.992404	0.904079	0.953146	0.565023	0.905841	0.229652		1.00765	0.904082	0.961865	0.726385	0.922596	0.460902		1.04916	0.565023	1.03965	0.726386	0.945266	0.513878		1.10395	0.229652	1.0839	0.460902	1.0579	0.513877
472	23.06	25.98	65.38	55.59	50.7	sp|P46952|3HAO_HUMAN	3-hydroxyanthranilate 3,4-dioxygenase OS=Homo sapiens GN=HAAO PE=1 SV=1	HUMAN	18	#N/A	0.977584	0.752161	2.37091	8.92538e-05	2.33686	7.13805e-05		1.02293	0.752162	2.4153	7.66379e-05	2.38997	3.35383e-05		0.421778	8.92538e-05	0.414026	7.66379e-05	0.9842	0.739521		0.427925	7.13806e-05	0.418416	3.35383e-05	1.01605	0.73952
473	23.05	24.24	41.03	35.13	31.03	sp|Q12905|ILF2_HUMAN	Interleukin enhancer-binding factor 2 OS=Homo sapiens GN=ILF2 PE=1 SV=2	HUMAN	11	#N/A	0.970864	0.652762	0.825057	0.149231	0.90992	0.45208		1.03001	0.652762	0.848602	0.153258	0.942756	0.518079		1.21204	0.149231	1.17841	0.153259	1.09852	0.143388		1.099	0.45208	1.06072	0.51808	0.910314	0.143388
474	22.94	23.49	40.04	34.29	34.29	sp|Q9H2A2|AL8A1_HUMAN	Aldehyde dehydrogenase family 8 member A1 OS=Homo sapiens GN=ALDH8A1 PE=1 SV=1	HUMAN	16	#N/A	0.920824	0.230238	2.25179	0.00659361	2.15102	0.000391669		1.08598	0.230238	2.40282	0.00827911	2.31073	0.00134054		0.444092	0.00659361	0.416177	0.00827911	0.944169	0.779046		0.464895	0.000391669	0.432763	0.00134054	1.05913	0.779046
475	22.93	25.66	52.61	44.42	41.44	sp|O76054|S14L2_HUMAN	SEC14-like protein 2 OS=Homo sapiens GN=SEC14L2 PE=1 SV=1	HUMAN	17	#N/A	0.997617	0.981496	3.51053	0.000113311	3.65239	0.00011371		1.00239	0.981496	3.54591	2.92991e-05	3.71096	4.01973e-05		0.284858	0.000113311	0.282015	2.92991e-05	1.04259	0.440241		0.273793	0.00011371	0.269472	4.01973e-05	0.959148	0.440241
476	22.92	24.44	76.54	75.42	65.92	sp|Q9BV57|MTND_HUMAN	1,2-dihydroxy-3-keto-5-methylthiopentene dioxygenase OS=Homo sapiens GN=ADI1 PE=1 SV=1	HUMAN	15	#N/A	1.04974	0.326656	1.74994	3.34396e-05	1.64749	0.00089447		0.952619	0.326655	1.67136	9.02326e-05	1.58382	0.000576916		0.571448	3.34396e-05	0.598317	9.02326e-05	0.939832	0.439334		0.606983	0.00089447	0.631387	0.000576916	1.06402	0.439334
477	22.82	25.33	43.58	31.64	31.64	sp|Q13418|ILK_HUMAN	Integrin-linked protein kinase OS=Homo sapiens GN=ILK PE=1 SV=2	HUMAN	14	#N/A	1.12496	0.30643	1.35389	0.100075	1.28359	0.124271		0.888924	0.306429	1.21642	0.073512	1.15479	0.137291		0.738609	0.100075	0.822083	0.073512	0.939534	0.218071		0.779068	0.124271	0.86596	0.137291	1.06436	0.21807
478	22.74	23.59	49.43	48.57	43.71	sp|Q9Y3F4|STRAP_HUMAN	Serine-threonine kinase receptor-associated protein OS=Homo sapiens GN=STRAP PE=1 SV=1	HUMAN	12	#N/A	1.02543	0.707866	0.924365	0.436698	0.98661	0.85613		0.975205	0.707865	0.90245	0.170239	0.967123	0.679762		1.08182	0.436698	1.1081	0.170239	1.05866	0.428718		1.01357	0.85613	1.034	0.679763	0.944591	0.428718
479	22.6	23.51	68.28	62.07	62.07	sp|P39019|RS19_HUMAN	40S ribosomal protein S19 OS=Homo sapiens GN=RPS19 PE=1 SV=2	HUMAN	13	#N/A	1.10561	0.115849	1.32849	0.0504212	1.34416	0.0892228		0.904479	0.115849	1.2106	0.103776	1.23198	0.197503		0.752733	0.0504212	0.826036	0.103776	1.00397	0.964547		0.743959	0.0892228	0.811698	0.197503	0.99605	0.964547
480	22.58	26.74	37.27	21.26	16.59	sp|Q9BUJ2|HNRL1_HUMAN	Heterogeneous nuclear ribonucleoprotein U-like protein 1 OS=Homo sapiens GN=HNRNPUL1 PE=1 SV=2	HUMAN	11	#N/A	1.06292	0.127358	0.901325	0.0823057	0.947215	0.331235		0.9408	0.127357	0.850478	0.0104022	0.89853	0.0393701		1.10948	0.0823057	1.17581	0.0104022	1.04465	0.348291		1.05573	0.331235	1.11293	0.0393701	0.957258	0.348292
481	22.55	23.5	48.5	44.61	38.92	sp|Q9NZL9|MAT2B_HUMAN	Methionine adenosyltransferase 2 subunit beta OS=Homo sapiens GN=MAT2B PE=1 SV=1	HUMAN	16	#N/A	0.992494	0.871966	1.30546	0.000412515	1.2553	0.00224976		1.00756	0.871968	1.31805	0.00140759	1.27456	0.00310477		0.766011	0.000412515	0.758697	0.00140759	0.956665	0.517173		0.79662	0.00224976	0.784585	0.00310477	1.0453	0.517172
482	22.53	25.71	32.17	16.67	16.67	sp|Q92598|HS105_HUMAN	Heat shock protein 105 kDa OS=Homo sapiens GN=HSPH1 PE=1 SV=1	HUMAN	13	Q92598	0.968351	0.499482	0.631345	0.00405374	0.703983	0.0024644		1.03268	0.499483	0.650854	0.0068172	0.731425	0.00753885		1.58392	0.00405374	1.53644	0.0068172	1.11455	0.15697		1.42049	0.0024644	1.36719	0.00753885	0.897223	0.15697
483	22.51	26.04	29.42	16.33	9.694	sp|Q9P2J5|SYLC_HUMAN	Leucyl-tRNA synthetase, cytoplasmic OS=Homo sapiens GN=LARS PE=1 SV=2	HUMAN	10	Q9P2J5	0.932602	0.636405	0.933147	0.550494	0.933403	0.636105		1.07227	0.636406	0.999653	0.996164	1.00784	0.894983		1.07164	0.550494	1.00035	0.996164	0.997912	0.979692		1.07135	0.636105	0.992218	0.894983	1.00209	0.979692
484	22.46	24.97	30.46	13.98	11.73	sp|Q12768|STRUM_HUMAN	WASH complex subunit strumpellin OS=Homo sapiens GN=KIAA0196 PE=1 SV=1	HUMAN	11	#N/A	0.959914	0.555217	1.08511	0.314285	1.05495	0.371556		1.04176	0.555217	1.13263	0.076334	1.10925	0.18865		0.921561	0.314285	0.882897	0.076334	0.968997	0.684191		0.947913	0.371556	0.901513	0.18865	1.032	0.684191
485	22.46	24.76	27.36	15.17	14.48	sp|P50570|DYN2_HUMAN	Dynamin-2 OS=Homo sapiens GN=DNM2 PE=1 SV=2	HUMAN	12	#N/A	1.02164	0.702153	1.00913	0.851135	0.927386	0.260623		0.978816	0.702153	0.991397	0.898421	0.916021	0.282198		0.990952	0.851135	1.00868	0.898421	0.914052	0.119791		1.0783	0.260623	1.09168	0.282198	1.09403	0.119791
486	22.45	26.42	13.93	7.336	6.355	sp|P42345|MTOR_HUMAN	Serine/threonine-protein kinase mTOR OS=Homo sapiens GN=MTOR PE=1 SV=1	HUMAN	13	P42345	1.05761	0.557838	1.19268	0.618956	1.19905	0.0698996		0.945527	0.557838	1.14204	0.710543	1.1439	0.0354888		0.838447	0.618956	0.875628	0.710543	0.999881	1		0.833991	0.0698997	0.874205	0.0354887	1.00012	1
487	22.43	23.49	42.38	28.07	26.58	sp|Q13884|SNTB1_HUMAN	Beta-1-syntrophin OS=Homo sapiens GN=SNTB1 PE=1 SV=3	HUMAN	13	#N/A	1.05362	0.218811	1.26583	0.0224704	1.20591	0.0054318		0.949108	0.21881	1.20368	0.0469159	1.1533	0.027177		0.789996	0.0224704	0.830789	0.0469159	0.946717	0.305286		0.82925	0.0054318	0.867074	0.0271769	1.05628	0.305285
488	22.26	24.08	54.84	46.08	46.08	sp|P62906|RL10A_HUMAN	60S ribosomal protein L10a OS=Homo sapiens GN=RPL10A PE=1 SV=2	HUMAN	15	#N/A	1.04204	0.526508	1.2756	0.0621482	1.21033	0.190878		0.959657	0.526508	1.22691	0.0554704	1.17254	0.198052		0.783941	0.0621482	0.815055	0.0554704	0.948592	0.528127		0.82622	0.190878	0.85285	0.198052	1.05419	0.528126
489	22.23	22.79	44.8	28.45	25.48	sp|Q15233|NONO_HUMAN	Non-POU domain-containing octamer-binding protein OS=Homo sapiens GN=NONO PE=1 SV=4	HUMAN	13	#N/A	1.09529	0.667341	0.960653	0.801183	1.04222	0.829195		0.912998	0.667341	0.875189	0.216968	0.95807	0.571511		1.04096	0.801183	1.14261	0.216968	1.08595	0.250092		0.959489	0.829195	1.04376	0.571511	0.920857	0.250092
490	22.22	23.8	38.86	33.66	30.2	sp|Q9Y5X3|SNX5_HUMAN	Sorting nexin-5 OS=Homo sapiens GN=SNX5 PE=1 SV=1	HUMAN	11	Q9Y5X3	0.958463	0.465235	1.0473	0.420964	1.06736	0.46698		1.04334	0.465235	1.09642	0.100526	1.12312	0.148112		0.954837	0.420964	0.912057	0.100526	1.01026	0.883156		0.93689	0.46698	0.890376	0.148112	0.989845	0.883157
491	22.08	23.71	33.21	25.18	24.27	sp|O43776|SYNC_HUMAN	Asparaginyl-tRNA synthetase, cytoplasmic OS=Homo sapiens GN=NARS PE=1 SV=1	HUMAN	13	#N/A	0.988518	0.810712	0.74039	0.00409891	0.783389	0.0209063		1.01162	0.810714	0.749142	0.000740002	0.797241	0.00381925		1.35064	0.00409891	1.33486	0.000740002	1.05345	0.328629		1.2765	0.0209063	1.25433	0.00381925	0.949259	0.328629
492	22.07	24.87	47.96	42.52	38.1	sp|P06748|NPM_HUMAN	Nucleophosmin OS=Homo sapiens GN=NPM1 PE=1 SV=2	HUMAN	19	#N/A	1.01181	0.909728	1.05244	0.696878	1.09161	0.467109		0.98833	0.909726	1.04218	0.655875	1.08104	0.335682		0.950173	0.696878	0.959527	0.655875	1.02568	0.611555		0.916082	0.467109	0.925035	0.335682	0.974967	0.611555
493	22.05	23.09	33.92	26.21	22.03	sp|P00734|THRB_HUMAN	Prothrombin OS=Homo sapiens GN=F2 PE=1 SV=2	HUMAN	11	P00734	0.970303	0.541386	0.51407	7.26852e-06	0.567541	3.86851e-08		1.03061	0.541386	0.532086	1.67169e-05	0.590121	1.27661e-07		1.94526	7.26852e-06	1.8794	1.67169e-05	1.10457	0.0968367		1.76199	3.86851e-08	1.69457	1.27661e-07	0.905332	0.0968369
494	22	24.21	43.5	37.66	30.32	sp|P26599|PTBP1_HUMAN	Polypyrimidine tract-binding protein 1 OS=Homo sapiens GN=PTBP1 PE=1 SV=1	HUMAN	16	#N/A	1.05145	0.427665	1.09834	0.33729	1.15064	0.0841311		0.95107	0.427664	1.04692	0.489335	1.11288	0.0522355		0.910467	0.33729	0.955181	0.489334	1.05795	0.436357		0.86908	0.0841311	0.898572	0.0522355	0.945221	0.436358
495	21.88	23.68	34.72	24.44	23.4	sp|O60504|VINEX_HUMAN	Vinexin OS=Homo sapiens GN=SORBS3 PE=1 SV=1	HUMAN	14	#N/A	1.05614	0.31649	1.1284	0.0857862	1.23277	0.00294697		0.946845	0.31649	1.07277	0.267751	1.17663	0.000909706		0.886206	0.0857862	0.932163	0.267751	1.08431	0.0975524		0.811179	0.00294698	0.849887	0.000909705	0.922242	0.0975525
496	21.87	23.88	48.17	37.96	33.51	sp|P35813|PPM1A_HUMAN	Protein phosphatase 1A OS=Homo sapiens GN=PPM1A PE=1 SV=1	HUMAN	11	#N/A	0.984959	0.839117	1.43234	0.00219004	1.28575	0.0160759		1.01527	0.839117	1.4581	0.000434098	1.31676	0.00163625		0.698159	0.00219004	0.685824	0.000434098	0.891568	0.177272		0.777759	0.0160759	0.759438	0.00163625	1.12162	0.177272
497	21.87	23.76	40.78	28.55	27.53	sp|P08123|CO1A2_HUMAN	Collagen alpha-2(I) chain OS=Homo sapiens GN=COL1A2 PE=1 SV=7	HUMAN	26	#N/A	0.902614	0.560135	0.878744	0.257336	0.789663	0.0723455		1.10789	0.560136	0.980819	0.938356	0.882143	0.422752		1.13799	0.257336	1.01956	0.938356	0.895157	0.435355		1.26636	0.0723455	1.1336	0.422753	1.11712	0.435355
498	21.85	23.42	45.91	44.44	40.64	sp|Q96C23|GALM_HUMAN	Aldose 1-epimerase OS=Homo sapiens GN=GALM PE=1 SV=1	HUMAN	15	#N/A	0.969661	0.783403	1.42035	0.0154659	1.44032	0.0291654		1.03129	0.783404	1.47043	0.00374108	1.50065	0.00502034		0.704052	0.0154659	0.680074	0.00374108	1.01008	0.878287		0.694291	0.0291654	0.666376	0.00502034	0.990024	0.878287
499	21.8	40.37	43.32	35.56	32.76	sp|Q13310|PABP4_HUMAN	Polyadenylate-binding protein 4 OS=Homo sapiens GN=PABPC4 PE=1 SV=1	HUMAN	22	#N/A	1.00627	0.926501	1.06305	0.542876	1.13735	0.0764674		0.993769	0.926501	1.05912	0.526407	1.13657	0.0389112		0.940686	0.542876	0.944176	0.526407	1.06009	0.26792		0.879238	0.0764675	0.879839	0.0389112	0.943316	0.26792
500	21.78	23.1	35.25	28.88	25.78	sp|Q14166|TTL12_HUMAN	Tubulin--tyrosine ligase-like protein 12 OS=Homo sapiens GN=TTLL12 PE=1 SV=2	HUMAN	14	#N/A	1.0193	0.894326	1.22922	0.628076	1.08652	0.745931		0.981063	0.894326	1.22907	0.626234	1.08097	0.723064		0.813527	0.628076	0.813623	0.626234	1.02767	0.949446		0.920365	0.745931	0.9251	0.723064	0.973076	0.949446
501	21.78	22.56	37.79	34.79	34.79	sp|O60664|PLIN3_HUMAN	Perilipin-3 OS=Homo sapiens GN=PLIN3 PE=1 SV=2	HUMAN	16	#N/A	1.07873	0.372218	0.805514	0.0562394	0.851272	0.660963		0.927018	0.372217	0.746495	0.00348819	0.793496	0.515974		1.24144	0.0562394	1.33959	0.00348819	1.04929	0.900525		1.17471	0.660963	1.26025	0.515974	0.953026	0.900525
502	21.76	24.39	64.93	54.98	45.02	sp|P26373|RL13_HUMAN	60S ribosomal protein L13 OS=Homo sapiens GN=RPL13 PE=1 SV=4	HUMAN	12	#N/A	1.00332	0.941425	1.06807	0.397136	1.12528	0.0854319		0.996687	0.941425	1.06721	0.265445	1.13178	0.0284715		0.936267	0.397136	0.93702	0.265445	1.04725	0.315724		0.888666	0.0854319	0.883566	0.0284715	0.954883	0.315724
503	21.7	24.09	41.88	25.91	14.9	sp|P05164|PERM_HUMAN	Myeloperoxidase OS=Homo sapiens GN=MPO PE=1 SV=1	HUMAN	9	#N/A	1.00385	0.974995	0.666587	0.221472	0.51809	0.0012789		0.996168	0.974995	0.651246	0.24094	0.516491	0.00642455		1.50018	0.221472	1.53552	0.24094	0.913557	0.71427		1.93017	0.0012789	1.93614	0.00642455	1.09462	0.71427
504	21.67	25.29	55.83	49.69	41.72	sp|P51857|AK1D1_HUMAN	3-oxo-5-beta-steroid 4-dehydrogenase OS=Homo sapiens GN=AKR1D1 PE=1 SV=1	HUMAN	15	#N/A	1.00965	0.897067	3.26838	9.10714e-05	3.12425	5.50761e-05		0.990439	0.897065	3.14676	0.000153862	3.0378	8.13129e-05		0.305962	9.10714e-05	0.317787	0.000153862	0.954781	0.384444		0.320077	5.50761e-05	0.329185	8.13129e-05	1.04736	0.384443
505	21.6	24.48	27.92	19.01	14.75	sp|P22102|PUR2_HUMAN	Trifunctional purine biosynthetic protein adenosine-3 OS=Homo sapiens GN=GART PE=1 SV=1	HUMAN	13	#N/A	0.991868	0.924895	1.03965	0.6021	1.01514	0.732138		1.0082	0.924895	1.04889	0.652247	1.03354	0.633581		0.961862	0.6021	0.953385	0.652246	0.973107	0.597562		0.985081	0.732139	0.967553	0.633581	1.02764	0.597562
506	21.55	31.27	54.84	50.46	44.7	sp|P13929|ENOB_HUMAN	Beta-enolase OS=Homo sapiens GN=ENO3 PE=1 SV=4	HUMAN	23	#N/A	1.07336	0.562521	1.70253	0.0568098	1.71689	0.101144		0.931655	0.562521	1.58921	0.0287677	1.61606	0.0823529		0.587361	0.0568098	0.629244	0.0287677	1.01183	0.918873		0.58245	0.101144	0.618788	0.0823528	0.988312	0.918873
507	21.48	23.4	27.38	21.96	19.91	sp|Q15582|BGH3_HUMAN	Transforming growth factor-beta-induced protein ig-h3 OS=Homo sapiens GN=TGFBI PE=1 SV=1	HUMAN	14	Q15582	0.914302	0.23526	0.857139	0.218531	0.851911	0.144568		1.09373	0.23526	0.936646	0.457566	0.93801	0.43091		1.16667	0.218531	1.06764	0.457567	0.991885	0.909868		1.17383	0.144568	1.06609	0.43091	1.00818	0.909868
508	21.43	22.26	93.91	93.91	93.91	sp|P05387|RLA2_HUMAN	60S acidic ribosomal protein P2 OS=Homo sapiens GN=RPLP2 PE=1 SV=1	HUMAN	16	#N/A	1.0456	0.660641	1.037	0.87723	1.29042	0.0435287		0.956385	0.660641	0.985512	0.929898	1.24581	0.0108529		0.964322	0.87723	1.0147	0.929898	1.24841	0.250996		0.774939	0.0435287	0.802693	0.0108529	0.801019	0.250996
509	21.41	23.6	39.97	32.84	25.26	sp|A6NDB9|PALM3_HUMAN	Paralemmin-3 OS=Homo sapiens GN=PALM3 PE=3 SV=2	HUMAN	11	#N/A	0.970519	0.757801	2.32446	0.000127257	2.16548	0.000298455		1.03038	0.757801	2.413	1.27769e-05	2.26178	5.24734e-05		0.430208	0.000127257	0.414422	1.27769e-05	0.927379	0.252673		0.461792	0.000298455	0.442129	5.24734e-05	1.07831	0.252673
510	21.41	23.01	36.45	23.15	21.92	sp|Q9UNH7|SNX6_HUMAN	Sorting nexin-6 OS=Homo sapiens GN=SNX6 PE=1 SV=1	HUMAN	11	#N/A	0.983726	0.834947	1.04292	0.655622	1.12586	0.120405		1.01654	0.834948	1.06182	0.43493	1.15552	0.022764		0.95885	0.655622	0.941778	0.43493	1.07723	0.288994		0.888209	0.120405	0.865414	0.022764	0.928304	0.288995
511	21.38	22.85	52.55	40.78	38.43	sp|P25788|PSA3_HUMAN	Proteasome subunit alpha type-3 OS=Homo sapiens GN=PSMA3 PE=1 SV=2	HUMAN	17	#N/A	1.01946	0.830462	1.26263	0.0732697	1.27711	0.074908		0.98091	0.830462	1.24262	0.00673305	1.26482	0.00699826		0.791995	0.0732697	0.80475	0.00673304	1.00965	0.895791		0.783019	0.074908	0.790629	0.00699825	0.990438	0.895791
512	21.37	23.73	36.07	27.66	26.43	sp|P20073|ANXA7_HUMAN	Annexin A7 OS=Homo sapiens GN=ANXA7 PE=1 SV=3	HUMAN	15	#N/A	0.995731	0.943788	1.05919	0.359404	1.01732	0.728162		1.00429	0.943788	1.06622	0.485558	1.03102	0.659737		0.94412	0.359404	0.937896	0.485558	0.956945	0.426942		0.982973	0.728162	0.969913	0.659737	1.04499	0.426941
513	21.33	23.62	53.56	48.92	44.27	sp|P12429|ANXA3_HUMAN	Annexin A3 OS=Homo sapiens GN=ANXA3 PE=1 SV=3	HUMAN	14	P12429	0.971544	0.691572	0.548522	0.00113765	0.552451	0.000548117		1.02929	0.691573	0.565903	0.000480062	0.574945	0.000655374		1.82308	0.00113765	1.76709	0.000480062	1.01192	0.851605		1.81012	0.000548117	1.7393	0.000655375	0.988218	0.851606
514	21.31	22.55	34.7	25.94	22.54	sp|Q9UHX1|PUF60_HUMAN	Poly(U)-binding-splicing factor PUF60 OS=Homo sapiens GN=PUF60 PE=1 SV=1	HUMAN	11	#N/A	0.949579	0.610854	0.847166	0.0278539	0.936074	0.420113		1.0531	0.610854	0.895298	0.361881	0.993321	0.964936		1.18041	0.0278539	1.11695	0.361881	1.10056	0.31161		1.06829	0.420113	1.00672	0.964936	0.908628	0.311611
515	21.31	22.22	48.33	40.87	35.73	sp|P62333|PRS10_HUMAN	26S protease regulatory subunit 10B OS=Homo sapiens GN=PSMC6 PE=1 SV=1	HUMAN	12	#N/A	1.05725	0.658914	1.15963	0.278472	1.11904	0.205663		0.945851	0.658914	1.10187	0.338477	1.07059	0.630121		0.862342	0.278472	0.907546	0.338477	0.960045	0.723418		0.893624	0.205663	0.934064	0.630121	1.04162	0.723418
516	21.26	22.71	32.42	21.65	19.14	sp|Q15063|POSTN_HUMAN	Periostin OS=Homo sapiens GN=POSTN PE=1 SV=2	HUMAN	11	#N/A	1.0058	0.933138	0.480213	0.246945	0.445488	0.0352139		0.994234	0.933138	0.498771	0.278925	0.450143	0.0438469		2.08241	0.246945	2.00493	0.278925	1.04789	0.95929		2.24473	0.0352139	2.22151	0.0438469	0.954294	0.95929
517	21.25	22.64	45.93	32.54	32.54	sp|P43686|PRS6B_HUMAN	26S protease regulatory subunit 6B OS=Homo sapiens GN=PSMC4 PE=1 SV=2	HUMAN	12	#N/A	1.06997	0.283679	1.19011	0.0171287	1.20444	0.0057109		0.934604	0.283678	1.11519	0.116267	1.13481	0.0146197		0.84026	0.0171287	0.896707	0.116267	1.0066	0.889128		0.830259	0.0057109	0.881201	0.0146197	0.99344	0.88913
518	21.24	22.71	34.39	30.61	30.61	sp|Q15067|ACOX1_HUMAN	Peroxisomal acyl-coenzyme A oxidase 1 OS=Homo sapiens GN=ACOX1 PE=1 SV=3	HUMAN	15	#N/A	0.941191	0.514589	2.41477	0.000201754	2.48315	3.01882e-05		1.06248	0.514589	2.57863	2.8597e-05	2.65282	1.09039e-05		0.414118	0.000201754	0.387803	2.8597e-05	1.01337	0.85169		0.402714	3.01882e-05	0.376958	1.09039e-05	0.986803	0.85169
519	21.21	21.86	47.26	46.77	46.77	sp|P02763|A1AG1_HUMAN	Alpha-1-acid glycoprotein 1 OS=Homo sapiens GN=ORM1 PE=1 SV=1	HUMAN	21	P02763	0.944167	0.524942	0.652402	0.744596	0.309652	0.0127944		1.05913	0.524943	0.795451	0.869564	0.330154	0.0274336		1.5328	0.744596	1.25715	0.869564	0.960048	0.97527		3.22943	0.0127944	3.02889	0.0274336	1.04161	0.97527
520	21.19	23.42	32.41	23.32	19.24	sp|Q13619|CUL4A_HUMAN	Cullin-4A OS=Homo sapiens GN=CUL4A PE=1 SV=3	HUMAN	11	#N/A	1.10123	0.329516	0.824587	0.128102	0.852825	0.160978		0.908074	0.329516	0.748068	0.00822541	0.780194	0.0023773		1.21273	0.128102	1.33678	0.00822541	1.03101	0.710825		1.17257	0.160978	1.28173	0.0023773	0.969927	0.710826
521	21.19	22.74	56.03	53.55	50.71	sp|P10768|ESTD_HUMAN	S-formylglutathione hydrolase OS=Homo sapiens GN=ESD PE=1 SV=2	HUMAN	26	#N/A	1.03871	0.56852	1.45402	0.0187929	1.46616	0.00231639		0.962736	0.56852	1.40402	0.0165307	1.42221	0.00246494		0.687747	0.0187929	0.712243	0.0165307	1.03016	0.681402		0.682053	0.00231639	0.703131	0.00246494	0.970721	0.681402
522	21.16	23.28	44.65	37.43	27.81	sp|Q7L2H7|EIF3M_HUMAN	Eukaryotic translation initiation factor 3 subunit M OS=Homo sapiens GN=EIF3M PE=1 SV=1	HUMAN	11	#N/A	0.915722	0.353225	0.848541	0.109839	0.901424	0.318354		1.09203	0.353225	0.928431	0.2679	0.991542	0.913189		1.17849	0.109839	1.07709	0.267901	1.05495	0.574925		1.10935	0.318354	1.00853	0.913189	0.947909	0.574926
523	21.13	24.11	19.25	13.92	10.16	sp|Q02952|AKA12_HUMAN	A-kinase anchor protein 12 OS=Homo sapiens GN=AKAP12 PE=1 SV=3	HUMAN	11	#N/A	0.97298	0.752181	1.20989	0.0596656	1.12604	0.713753		1.02777	0.752181	1.24661	0.0911056	1.14677	0.689099		0.826522	0.0596656	0.802174	0.0911056	0.921681	0.795074		0.888065	0.713753	0.872015	0.689099	1.08497	0.795074
524	21.07	22.33	24.81	19.41	18.64	sp|Q16881|TRXR1_HUMAN	Thioredoxin reductase 1, cytoplasmic OS=Homo sapiens GN=TXNRD1 PE=1 SV=3	HUMAN	11	Q16881	0.898858	0.0632417	0.799724	0.114588	0.850778	0.0674826		1.11252	0.0632418	0.892433	0.420115	0.953299	0.439295		1.25043	0.114588	1.12053	0.420115	1.05829	0.695535		1.1754	0.0674826	1.04899	0.439295	0.944924	0.695535
525	21.05	30.08	79.4	79.4	76.88	sp|Q06830|PRDX1_HUMAN	Peroxiredoxin-1 OS=Homo sapiens GN=PRDX1 PE=1 SV=1	HUMAN	34	#N/A	1.04842	0.524189	1.42632	0.0062379	1.47368	0.00252621		0.95382	0.524189	1.36388	0.000248151	1.42036	0.000123128		0.701105	0.0062379	0.733202	0.000248151	1.03063	0.556363		0.678571	0.00252621	0.704045	0.000123128	0.970281	0.556363
526	21.05	22.26	32.39	26.48	26.24	sp|P01011|AACT_HUMAN	Alpha-1-antichymotrypsin OS=Homo sapiens GN=SERPINA3 PE=1 SV=2	HUMAN	14	P01011	1.03238	0.699244	0.568757	2.10855e-05	0.64539	0.00141007		0.968637	0.699243	0.553444	7.63264e-05	0.631187	0.00430289		1.75822	2.10855e-05	1.80687	7.63265e-05	1.11987	0.287507		1.54945	0.00141007	1.58431	0.00430289	0.892959	0.287507
527	20.99	21.77	60	57.63	48.47	sp|P54920|SNAA_HUMAN	Alpha-soluble NSF attachment protein OS=Homo sapiens GN=NAPA PE=1 SV=3	HUMAN	12	#N/A	0.990371	0.836589	1.00425	0.946044	1.05492	0.447878		1.00972	0.836589	1.01594	0.759345	1.07403	0.189918		0.995767	0.946044	0.984312	0.759345	1.04452	0.448531		0.947941	0.447878	0.931074	0.189918	0.957379	0.448531
528	20.96	32.81	31.95	22.68	21.09	sp|O94973|AP2A2_HUMAN	AP-2 complex subunit alpha-2 OS=Homo sapiens GN=AP2A2 PE=1 SV=2	HUMAN	20	#N/A	1.05257	0.294145	1.22915	0.332957	1.15561	0.342081		0.950058	0.294145	1.16146	0.413687	1.10324	0.45492		0.813573	0.332957	0.860987	0.413687	0.958841	0.686367		0.865343	0.342081	0.906423	0.45492	1.04293	0.686367
529	20.93	21.49	64.68	64.68	55.22	sp|P07203|GPX1_HUMAN	Glutathione peroxidase 1 OS=Homo sapiens GN=GPX1 PE=1 SV=3	HUMAN	11	#N/A	0.927148	0.307056	1.32692	0.191616	1.22502	0.321802		1.07858	0.307056	1.41911	0.0417151	1.321	0.0990923		0.753627	0.191616	0.704665	0.0417151	0.922053	0.455561		0.816312	0.321802	0.757004	0.0990923	1.08454	0.455561
530	20.9	27.82	36.58	18.46	14.44	sp|P07996|TSP1_HUMAN	Thrombospondin-1 OS=Homo sapiens GN=THBS1 PE=1 SV=2	HUMAN	14	P07996	0.962272	0.47236	0.687212	0.21815	0.657278	0.00138922		1.03921	0.47236	0.704188	0.229994	0.686676	0.00631139		1.45516	0.21815	1.42008	0.229994	1.01685	0.934267		1.52143	0.00138922	1.45629	0.00631139	0.983428	0.934267
531	20.89	23.35	58.62	36.95	31.53	sp|P62195|PRS8_HUMAN	26S protease regulatory subunit 8 OS=Homo sapiens GN=PSMC5 PE=1 SV=1	HUMAN	12	#N/A	0.992276	0.925317	1.11821	0.235468	1.12238	0.314853		1.00778	0.925317	1.13017	0.150964	1.14454	0.260991		0.894285	0.235468	0.884819	0.150964	1.00063	0.994753		0.890967	0.314853	0.873711	0.260991	0.999372	0.994753
532	20.89	22.91	32.74	23.23	16.71	sp|O00429|DNM1L_HUMAN	Dynamin-1-like protein OS=Homo sapiens GN=DNM1L PE=1 SV=2	HUMAN	10	#N/A	0.985656	0.822043	0.931703	0.512386	0.841501	0.0427784		1.01455	0.822043	0.943905	0.495695	0.860569	0.0766344		1.0733	0.512386	1.05943	0.495695	0.901229	0.198224		1.18835	0.0427784	1.16202	0.0766344	1.1096	0.198223
533	20.81	22.82	54.29	37.46	25.71	sp|P05198|IF2A_HUMAN	Eukaryotic translation initiation factor 2 subunit 1 OS=Homo sapiens GN=EIF2S1 PE=1 SV=3	HUMAN	11	#N/A	1.02969	0.743062	1.04859	0.748312	1.11109	0.421034		0.971169	0.743062	1.02224	0.84608	1.09746	0.379635		0.953663	0.748312	0.978242	0.84608	1.0555	0.453175		0.900015	0.421034	0.911193	0.379635	0.947416	0.453175
534	20.77	23.89	40.42	36.83	35.03	sp|P07195|LDHB_HUMAN	L-lactate dehydrogenase B chain OS=Homo sapiens GN=LDHB PE=1 SV=2	HUMAN	14	P07195	0.956429	0.509783	0.582989	0.000644379	0.640274	0.00281948		1.04556	0.509783	0.60941	6.07991e-05	0.673108	0.000282004		1.7153	0.000644379	1.64093	6.07991e-05	1.09151	0.184001		1.56183	0.00281948	1.48565	0.000282004	0.916161	0.184001
535	20.77	22.39	86.61	80.31	80.31	sp|P07148|FABPL_HUMAN	Fatty acid-binding protein, liver OS=Homo sapiens GN=FABP1 PE=1 SV=1	HUMAN	43	#N/A	0.952505	0.492596	2.08566	0.000100934	2.04755	0.000107442		1.04986	0.492596	2.19523	7.20365e-05	2.1646	7.60699e-05		0.479465	0.000100934	0.455533	7.20365e-05	0.975647	0.719402		0.488387	0.000107442	0.461979	7.60699e-05	1.02496	0.719402
536	20.71	23.41	51.35	41.35	34.32	sp|Q9UJM8|HAOX1_HUMAN	Hydroxyacid oxidase 1 OS=Homo sapiens GN=HAO1 PE=1 SV=1	HUMAN	12	#N/A	1.05297	0.730202	2.50247	6.81155e-05	2.46508	0.000241237		0.949697	0.730202	2.35055	0.000925887	2.34	0.000560761		0.399605	6.81155e-05	0.425432	0.000925887	0.978754	0.733675		0.405666	0.000241237	0.42735	0.000560761	1.02171	0.733675
537	20.64	21.79	51.11	47.3	47.3	sp|Q9H0W9|CK054_HUMAN	Ester hydrolase C11orf54 OS=Homo sapiens GN=C11orf54 PE=1 SV=1	HUMAN	21	#N/A	1.08707	0.153408	2.50167	0.000207411	2.51943	7.77273e-05		0.919902	0.153408	2.31037	0.000102906	2.34441	6.9317e-05		0.399733	0.000207411	0.43283	0.000102906	1.01452	0.794344		0.396915	7.77273e-05	0.426546	6.9317e-05	0.985684	0.794344
538	20.63	20.98	60.43	56.09	56.09	sp|P15374|UCHL3_HUMAN	Ubiquitin carboxyl-terminal hydrolase isozyme L3 OS=Homo sapiens GN=UCHL3 PE=1 SV=1	HUMAN	13	#N/A	0.938463	0.398744	1.05622	0.38477	1.07763	0.244741		1.06557	0.398745	1.12857	0.0617738	1.15892	0.0210773		0.946775	0.38477	0.886073	0.0617738	1.01427	0.79312		0.927959	0.244741	0.86287	0.0210773	0.985926	0.79312
539	20.61	36.09	15.75	6.059	5.235	sp|Q7Z6Z7|HUWE1_HUMAN	E3 ubiquitin-protein ligase HUWE1 OS=Homo sapiens GN=HUWE1 PE=1 SV=3	HUMAN	19	Q7Z6Z7	1.02551	0.741258	1.05196	0.509954	1.08121	0.252452		0.975126	0.741258	1.02926	0.693949	1.06472	0.361368		0.950603	0.509954	0.971571	0.693949	1.02216	0.703711		0.924894	0.252452	0.939215	0.361367	0.978323	0.703713
540	20.53	21.66	37.3	29.17	25.99	sp|Q16401|PSMD5_HUMAN	26S proteasome non-ATPase regulatory subunit 5 OS=Homo sapiens GN=PSMD5 PE=1 SV=3	HUMAN	10	#N/A	1.03062	0.887285	1.38285	0.155399	1.21528	0.386636		0.97029	0.887285	1.35632	0.00012552	1.19364	0.0479371		0.723145	0.155399	0.737287	0.00012552	0.869849	0.112346		0.822853	0.386636	0.837773	0.0479371	1.14962	0.112346
541	20.49	23.05	42.56	25.86	25.63	sp|P08621|RU17_HUMAN	U1 small nuclear ribonucleoprotein 70 kDa OS=Homo sapiens GN=SNRNP70 PE=1 SV=2	HUMAN	13	#N/A	0.968798	0.72685	0.998077	0.981341	1.00482	0.950054		1.03221	0.72685	1.03275	0.730923	1.04715	0.57414		1.00193	0.981341	0.968287	0.730922	1.00417	0.959231		0.9952	0.950054	0.954969	0.57414	0.995852	0.959231
542	20.49	22.79	25.81	15.11	13.15	sp|P14735|IDE_HUMAN	Insulin-degrading enzyme OS=Homo sapiens GN=IDE PE=1 SV=4	HUMAN	11	#N/A	1.05305	0.253585	1.05392	0.600825	1.13953	0.101126		0.949622	0.253584	1.00218	0.978079	1.0901	0.263959		0.948843	0.600825	0.997821	0.978079	1.07609	0.258982		0.877551	0.101126	0.917346	0.26396	0.929292	0.258983
543	20.45	21.8	33.79	24.15	22.25	sp|Q9NY33|DPP3_HUMAN	Dipeptidyl peptidase 3 OS=Homo sapiens GN=DPP3 PE=1 SV=2	HUMAN	11	#N/A	0.973313	0.682136	1.46385	0.056071	1.35061	0.091706		1.02742	0.682137	1.46396	0.0517887	1.37041	0.0919403		0.683132	0.056071	0.68308	0.0517887	0.942635	0.398591		0.740405	0.091706	0.72971	0.0919403	1.06086	0.39859
544	20.43	21.5	58.15	50	41.3	sp|P18621|RL17_HUMAN	60S ribosomal protein L17 OS=Homo sapiens GN=RPL17 PE=1 SV=3	HUMAN	11	#N/A	1.04658	0.456424	1.17303	0.0939789	1.14378	0.132426		0.955491	0.456424	1.12332	0.0720059	1.10197	0.257182		0.852497	0.0939789	0.890221	0.0720059	0.968964	0.717523		0.874297	0.132426	0.907464	0.257182	1.03203	0.717522
545	20.36	23.49	34.86	24.14	16.43	sp|P17655|CAN2_HUMAN	Calpain-2 catalytic subunit OS=Homo sapiens GN=CAPN2 PE=1 SV=5	HUMAN	10	#N/A	1.03408	0.451854	0.90509	0.224923	0.8862	0.161824		0.967047	0.451853	0.877076	0.0865761	0.863896	0.101777		1.10486	0.224923	1.14015	0.0865761	0.971408	0.56084		1.12841	0.161824	1.15755	0.101777	1.02943	0.560839
546	20.33	20.82	61.19	54.55	52.8	sp|P52907|CAZA1_HUMAN	F-actin-capping protein subunit alpha-1 OS=Homo sapiens GN=CAPZA1 PE=1 SV=3	HUMAN	15	#N/A	0.941689	0.482531	0.750055	0.0157103	0.785896	0.0346567		1.06192	0.482532	0.797535	0.0245457	0.840081	0.0265343		1.33324	0.0157103	1.25386	0.0245457	1.04046	0.637579		1.27243	0.0346567	1.19036	0.0265343	0.961114	0.63758
547	20.28	22.05	43.88	37.23	30.05	sp|P50453|SPB9_HUMAN	Serpin B9 OS=Homo sapiens GN=SERPINB9 PE=1 SV=1	HUMAN	9	#N/A	0.985582	0.798717	0.91331	0.0804452	1.01992	0.784944		1.01463	0.798718	0.930277	0.366016	1.04323	0.611128		1.09492	0.0804452	1.07495	0.366016	1.10912	0.0328094		0.980468	0.784944	0.958557	0.611128	0.901616	0.0328095
548	20.26	22.25	36.52	26.42	23.23	sp|Q9Y262|EIF3L_HUMAN	Eukaryotic translation initiation factor 3 subunit L OS=Homo sapiens GN=EIF3L PE=1 SV=1	HUMAN	13	#N/A	0.929825	0.315382	0.893048	0.433827	0.855933	0.237597		1.07547	0.315383	0.963851	0.790856	0.9265	0.503103		1.11976	0.433827	1.03751	0.790856	0.955072	0.437177		1.16832	0.237597	1.07933	0.503103	1.04704	0.437177
549	20.23	22.06	39.31	29.12	28.11	sp|Q13098|CSN1_HUMAN	COP9 signalosome complex subunit 1 OS=Homo sapiens GN=GPS1 PE=1 SV=4	HUMAN	12	#N/A	0.896104	0.452278	0.853853	0.228527	0.844793	0.393742		1.11594	0.452278	0.957839	0.595044	0.94886	0.582641		1.17116	0.228527	1.04402	0.595044	0.979421	0.850153		1.18372	0.393742	1.0539	0.582641	1.02101	0.850153
550	20.22	22.39	31.95	23.96	20.27	sp|Q96N76|HUTU_HUMAN	Urocanate hydratase OS=Homo sapiens GN=UROC1 PE=1 SV=1	HUMAN	13	#N/A	1.0047	0.942523	2.23205	0.00039678	2.23873	0.000104533		0.995325	0.942523	2.23593	9.98967e-05	2.2607	2.91708e-05		0.448018	0.00039678	0.44724	9.98967e-05	0.995063	0.91206		0.446681	0.000104533	0.442341	2.91708e-05	1.00496	0.912058
551	20.19	22.3	39.12	37.65	30.29	sp|P25685|DNJB1_HUMAN	DnaJ homolog subfamily B member 1 OS=Homo sapiens GN=DNAJB1 PE=1 SV=4	HUMAN	10	#N/A	1.07341	0.306738	1.12155	0.344922	1.14901	0.211795		0.931612	0.306738	1.04669	0.644503	1.07729	0.47182		0.89162	0.344922	0.955391	0.644503	1.0166	0.751788		0.870316	0.211796	0.928251	0.47182	0.983674	0.751789
552	20.16	21.61	41.68	30.26	25.85	sp|P53041|PPP5_HUMAN	Serine/threonine-protein phosphatase 5 OS=Homo sapiens GN=PPP5C PE=1 SV=1	HUMAN	10	#N/A	1.03766	0.726749	0.978537	0.879515	0.996004	0.97096		0.963709	0.726749	0.940779	0.614816	0.966054	0.713268		1.02193	0.879515	1.06295	0.614817	1.0165	0.81355		1.00401	0.97096	1.03514	0.713268	0.983772	0.813551
553	20.09	21.63	34.33	25.61	25.61	sp|P02765|FETUA_HUMAN	Alpha-2-HS-glycoprotein OS=Homo sapiens GN=AHSG PE=1 SV=1	HUMAN	16	P02765	0.911865	0.672942	0.3895	0.0175635	0.381411	0.000187218		1.09665	0.672942	0.428858	0.0406849	0.42239	0.000394892		2.56739	0.0175635	2.33177	0.0406849	1.05347	0.827331		2.62185	0.000187218	2.36748	0.000394892	0.949242	0.827332
554	20.08	22.25	21.45	12.64	10.77	sp|P55265|DSRAD_HUMAN	Double-stranded RNA-specific adenosine deaminase OS=Homo sapiens GN=ADAR PE=1 SV=3	HUMAN	12	P55265	0.902958	0.0989626	0.899216	0.126929	0.835336	0.0661562		1.10747	0.0989627	0.998276	0.980887	0.930401	0.555688		1.11208	0.126929	1.00173	0.980887	0.922019	0.410115		1.19712	0.0661562	1.07481	0.555688	1.08458	0.410115
555	20.05	21.32	69.86	54.79	41.55	sp|Q9UKK9|NUDT5_HUMAN	ADP-sugar pyrophosphatase OS=Homo sapiens GN=NUDT5 PE=1 SV=1	HUMAN	12	#N/A	0.965811	0.497273	1.30122	0.0189877	1.337	0.0164561		1.0354	0.497273	1.34878	0.0155024	1.39268	0.012622		0.768511	0.0189877	0.741413	0.0155024	1.02333	0.689201		0.747943	0.0164561	0.718041	0.012622	0.9772	0.689201
556	20.03	21.47	50.82	39.13	36.68	sp|P28332|ADH6_HUMAN	Alcohol dehydrogenase 6 OS=Homo sapiens GN=ADH6 PE=2 SV=2	HUMAN	13	#N/A	0.970999	0.720677	2.57107	1.26315e-05	2.3903	4.50687e-05		1.02987	0.720677	2.62058	0.000163455	2.45273	0.000314511		0.388943	1.26315e-05	0.381595	0.000163455	0.923907	0.13574		0.418358	4.50687e-05	0.407709	0.000314511	1.08236	0.13574
557	20	23.52	49.78	37.72	27.37	sp|P01008|ANT3_HUMAN	Antithrombin-III OS=Homo sapiens GN=SERPINC1 PE=1 SV=1	HUMAN	14	P01008	1.02207	0.802457	0.801435	0.0783626	0.947143	0.677089		0.978404	0.802456	0.786546	0.0114498	0.935132	0.433668		1.24776	0.0783626	1.27138	0.0114498	1.17361	0.0343199		1.05581	0.677089	1.06937	0.433669	0.852072	0.03432
558	19.97	20.82	46.3	46.3	43.52	sp|P62826|RAN_HUMAN	GTP-binding nuclear protein Ran OS=Homo sapiens GN=RAN PE=1 SV=3	HUMAN	14	#N/A	0.825908	0.0169964	0.577433	1.16014e-05	0.659035	0.000508597		1.21079	0.0169964	0.700134	0.00482815	0.802654	0.0470406		1.7318	1.16014e-05	1.4283	0.00482815	1.12303	0.178773		1.51737	0.000508597	1.24587	0.0470406	0.890448	0.178773
559	19.95	25.56	21.91	12.37	8.195	sp|Q13045|FLII_HUMAN	Protein flightless-1 homolog OS=Homo sapiens GN=FLII PE=1 SV=2	HUMAN	10	Q13045	0.93653	0.198033	0.994835	0.941601	0.994381	0.930749		1.06777	0.198034	1.06233	0.474809	1.06779	0.414831		1.00519	0.941601	0.941326	0.474809	0.994992	0.89688		1.00565	0.930749	0.936511	0.414831	1.00503	0.89688
560	19.89	21.17	49.72	46.11	43.61	sp|Q15435|PP1R7_HUMAN	Protein phosphatase 1 regulatory subunit 7 OS=Homo sapiens GN=PPP1R7 PE=1 SV=1	HUMAN	12	#N/A	0.888533	0.0325998	0.869224	0.299831	0.840714	0.0936559		1.12545	0.0325999	0.979919	0.854589	0.953711	0.605565		1.15045	0.299831	1.02049	0.854589	0.961505	0.591471		1.18947	0.0936558	1.04854	0.605565	1.04004	0.591471
561	19.86	22.2	20.98	15.02	13.66	sp|Q12882|DPYD_HUMAN	Dihydropyrimidine dehydrogenase [NADP+] OS=Homo sapiens GN=DPYD PE=1 SV=2	HUMAN	11	#N/A	1.02574	0.728464	1.16225	0.154744	1.17599	0.0931412		0.974906	0.728463	1.13694	0.262694	1.15609	0.0684707		0.860402	0.154744	0.879552	0.262694	1.01243	0.869497		0.850349	0.0931412	0.864985	0.0684707	0.987718	0.869497
562	19.85	23.55	19.86	14.83	14.15	sp|O94855|SC24D_HUMAN	Protein transport protein Sec24D OS=Homo sapiens GN=SEC24D PE=1 SV=2	HUMAN	13	#N/A	0.951407	0.424447	1.13133	0.0141355	1.12957	0.168871		1.05107	0.424448	1.19316	0.00867394	1.19738	0.102979		0.883916	0.0141355	0.838111	0.00867393	0.991009	0.903523		0.885295	0.168871	0.835154	0.102979	1.00907	0.903523
563	19.81	21.01	38.07	36.65	35.23	sp|P02760|AMBP_HUMAN	Protein AMBP OS=Homo sapiens GN=AMBP PE=1 SV=1	HUMAN	10	P02760	1.03034	0.665051	0.575606	0.000591881	0.554445	0.000150272		0.970556	0.66505	0.561681	0.000186436	0.542546	1.45378e-05		1.7373	0.000591881	1.78037	0.000186436	0.959702	0.492283		1.80361	0.000150272	1.84316	1.45378e-05	1.04199	0.492282
564	19.8	20.74	59.32	53.61	50.95	sp|P25786|PSA1_HUMAN	Proteasome subunit alpha type-1 OS=Homo sapiens GN=PSMA1 PE=1 SV=1	HUMAN	17	#N/A	1.04867	0.462954	1.25709	0.12274	1.19826	0.190189		0.953584	0.462954	1.20468	0.150735	1.14935	0.185421		0.795486	0.12274	0.830097	0.150735	0.941064	0.282907		0.834546	0.190189	0.87006	0.185421	1.06263	0.282906
565	19.76	21.51	59.62	54.33	54.33	sp|P62241|RS8_HUMAN	40S ribosomal protein S8 OS=Homo sapiens GN=RPS8 PE=1 SV=2	HUMAN	14	#N/A	1.07582	0.27049	1.3122	0.0179129	1.26483	0.0403195		0.929522	0.27049	1.22822	0.0114743	1.19957	0.0233208		0.762079	0.0179129	0.814186	0.0114743	0.962719	0.453542		0.790621	0.0403196	0.833629	0.0233208	1.03873	0.453541
566	19.76	20.65	69.8	69.8	48.99	sp|P62158|CALM_HUMAN	Calmodulin OS=Homo sapiens GN=CALM1 PE=1 SV=2	HUMAN	20	#N/A	1.04128	0.506376	1.25525	0.0924509	1.22902	0.0930186		0.960354	0.506375	1.20745	0.144726	1.18485	0.122261		0.796653	0.0924509	0.828191	0.144726	0.98125	0.754033		0.813657	0.0930187	0.843989	0.122261	1.01911	0.754033
567	19.67	20.76	41.39	41.15	38.52	sp|Q14032|BAAT_HUMAN	Bile acid-CoA:amino acid N-acyltransferase OS=Homo sapiens GN=BAAT PE=1 SV=1	HUMAN	16	#N/A	0.996983	0.962437	2.01614	6.68913e-05	1.96296	0.000222766		1.00303	0.962437	2.02965	1.53958e-06	1.98895	3.04177e-05		0.495997	6.68913e-05	0.492695	1.53958e-06	0.97259	0.633781		0.509436	0.000222766	0.502779	3.04177e-05	1.02818	0.633781
568	19.64	20.83	38.89	38.89	37.78	sp|P05204|HMGN2_HUMAN	Non-histone chromosomal protein HMG-17 OS=Homo sapiens GN=HMGN2 PE=1 SV=3	HUMAN	11	#N/A	1.08673		1.98947		2.3229			0.920192		1.83531		2.1547			0.502647		0.544868		1.15993			0.430496		0.464102		0.862119
569	19.61	21.13	47.61	43.09	33.78	sp|P35237|SPB6_HUMAN	Serpin B6 OS=Homo sapiens GN=SERPINB6 PE=1 SV=3	HUMAN	10	#N/A	1.12778	0.27187	1.21893	0.125509	1.14761	0.156484		0.886701	0.27187	1.08438	0.157895	1.02495	0.698274		0.820392	0.125509	0.922185	0.157894	0.934181	0.279541		0.871378	0.156484	0.975658	0.698274	1.07046	0.279541
570	19.61	20.7	30.66	26.05	22.24	sp|P15170|ERF3A_HUMAN	Eukaryotic peptide chain release factor GTP-binding subunit ERF3A OS=Homo sapiens GN=GSPT1 PE=1 SV=1	HUMAN	12	#N/A	1.08589	0.345703	0.873928	0.371591	0.9328	0.472542		0.9209	0.345703	0.805991	0.115407	0.865702	0.196003		1.14426	0.371591	1.24071	0.115407	1.06225	0.568912		1.07204	0.472542	1.15513	0.196003	0.941396	0.568912
571	19.54	20.47	57.23	50.74	50.74	sp|P33241|LSP1_HUMAN	Lymphocyte-specific protein 1 OS=Homo sapiens GN=LSP1 PE=1 SV=1	HUMAN	15	#N/A	0.97423	0.823011	0.439893	0.1825	0.36875	0.0211606		1.02645	0.823011	0.42878	0.172916	0.376202	0.00982609		2.27328	0.1825	2.3322	0.172915	1.04489	0.930399		2.71186	0.0211606	2.65815	0.00982609	0.957039	0.930399
572	19.52	20.98	21.99	17.23	16.49	sp|P19823|ITIH2_HUMAN	Inter-alpha-trypsin inhibitor heavy chain H2 OS=Homo sapiens GN=ITIH2 PE=1 SV=2	HUMAN	13	P19823	0.868669	0.0950791	0.614321	0.00981253	0.651412	0.00325051		1.15119	0.0950792	0.697636	0.0304247	0.752326	0.0277113		1.62781	0.00981253	1.43341	0.0304247	1.07704	0.517881		1.53513	0.00325051	1.32921	0.0277113	0.928467	0.517882
573	19.5	22.06	44.24	38.87	31.9	sp|P15104|GLNA_HUMAN	Glutamine synthetase OS=Homo sapiens GN=GLUL PE=1 SV=4	HUMAN	18	#N/A	0.955165	0.509567	1.8354	0.0010541	1.81333	0.000815673		1.04694	0.509567	1.93287	2.92969e-05	1.92177	1.90768e-05		0.54484	0.0010541	0.517365	2.92969e-05	0.986011	0.794738		0.551471	0.000815674	0.520352	1.90768e-05	1.01419	0.794738
574	19.49	20.09	71.11	66.67	66.67	sp|P09455|RET1_HUMAN	Retinol-binding protein 1 OS=Homo sapiens GN=RBP1 PE=1 SV=2	HUMAN	10	#N/A	0.968004	0.792663	1.6784	0.0606827	1.6246	0.0607635		1.03305	0.792663	1.77295	0.00325196	1.71768	0.00303327		0.595807	0.0606827	0.56403	0.00325196	0.954627	0.337645		0.615534	0.0607635	0.582181	0.00303326	1.04753	0.337645
575	19.47	21.38	51.61	46.08	46.08	sp|P62993|GRB2_HUMAN	Growth factor receptor-bound protein 2 OS=Homo sapiens GN=GRB2 PE=1 SV=1	HUMAN	15	#N/A	0.961754	0.509827	0.758733	0.0754368	0.785213	0.0786905		1.03977	0.509828	0.789354	0.0811859	0.822467	0.0976772		1.31799	0.0754368	1.26686	0.0811859	1.03722	0.625821		1.27354	0.0786905	1.21585	0.0976772	0.964117	0.625821
576	19.46	21.97	30.02	26.57	26.57	sp|Q16658|FSCN1_HUMAN	Fascin OS=Homo sapiens GN=FSCN1 PE=1 SV=3	HUMAN	12	#N/A	0.908553	0.113558	1.16078	0.116397	1.14483	0.177669		1.10065	0.113558	1.28098	0.0111587	1.26904	0.0122659		0.861493	0.116397	0.780651	0.0111587	0.979643	0.661543		0.873493	0.177669	0.787998	0.0122659	1.02078	0.661543
577	19.42	21.28	68.57	62.29	62.29	sp|P02792|FRIL_HUMAN	Ferritin light chain OS=Homo sapiens GN=FTL PE=1 SV=2	HUMAN	28	#N/A	0.9598	0.929985	1.79932	0.195309	1.72249	0.22502		1.04188	0.929985	1.88018	0.000454388	1.80846	0.000175464		0.555767	0.195309	0.531865	0.000454388	0.956748	0.708309		0.580556	0.22502	0.552955	0.000175464	1.04521	0.708309
578	19.33	20.18	41.15	33.17	31.67	sp|Q13561|DCTN2_HUMAN	Dynactin subunit 2 OS=Homo sapiens GN=DCTN2 PE=1 SV=4	HUMAN	11	#N/A	0.941456	0.39549	0.937394	0.261478	0.865023	0.0791479		1.06218	0.395489	0.998502	0.982536	0.922804	0.314745		1.06679	0.261478	1.0015	0.982536	0.912372	0.204708		1.15604	0.0791478	1.08365	0.314745	1.09605	0.204708
579	19.27	21.16	43.66	35.27	30.54	sp|Q16719|KYNU_HUMAN	Kynureninase OS=Homo sapiens GN=KYNU PE=1 SV=1	HUMAN	10	#N/A	0.988563	0.894783	1.41588	0.0165341	1.45777	0.00538299		1.01157	0.894783	1.43246	0.0239888	1.4868	0.0152069		0.706274	0.0165341	0.698099	0.0239888	1.03114	0.697315		0.685978	0.00538299	0.672586	0.0152069	0.969795	0.697316
580	19.27	20.92	29.97	14.94	12.09	sp|Q8IUX7|AEBP1_HUMAN	Adipocyte enhancer-binding protein 1 OS=Homo sapiens GN=AEBP1 PE=1 SV=1	HUMAN	9	#N/A	1.0736	0.347692	0.646204	0.00475947	0.630141	0.00190493		0.931443	0.347691	0.605428	0.0012195	0.593001	0.00112493		1.5475	0.00475947	1.65172	0.0012195	0.980225	0.868943		1.58695	0.00190493	1.68634	0.00112493	1.02017	0.868943
581	19.25	21.21	59.84	59.43	47.95	sp|Q7Z4W1|DCXR_HUMAN	L-xylulose reductase OS=Homo sapiens GN=DCXR PE=1 SV=2	HUMAN	19	#N/A	0.956402	0.37703	2.19487	0.000283478	2.3873	2.4088e-05		1.04559	0.37703	2.27725	0.000690941	2.50178	7.93956e-05		0.455608	0.000283478	0.439126	0.000690941	1.08139	0.27933		0.418883	2.4088e-05	0.399716	7.93956e-05	0.924732	0.27933
582	19.19	21.07	59.8	57.35	57.35	sp|P52565|GDIR1_HUMAN	Rho GDP-dissociation inhibitor 1 OS=Homo sapiens GN=ARHGDIA PE=1 SV=3	HUMAN	17	#N/A	0.905685	0.114443	0.894912	0.151977	0.966632	0.587459		1.10414	0.114443	0.989042	0.879685	1.07371	0.249473		1.11743	0.151977	1.01108	0.879685	1.06954	0.182847		1.03452	0.587459	0.931346	0.249472	0.934985	0.182847
583	19.11	20.43	58.2	52.05	47.95	sp|Q9Y224|CN166_HUMAN	UPF0568 protein C14orf166 OS=Homo sapiens GN=C14orf166 PE=1 SV=1	HUMAN	11	#N/A	1.02628	0.742208	1.23516	0.0407488	1.217	0.0383539		0.974395	0.742208	1.20803	0.0777694	1.19615	0.0274723		0.809614	0.0407488	0.827794	0.0777693	0.978975	0.78434		0.82169	0.0383539	0.836019	0.0274723	1.02148	0.784339
584	19.11	20.15	34.58	29.19	27.54	sp|P49753|ACOT2_HUMAN	Acyl-coenzyme A thioesterase 2, mitochondrial OS=Homo sapiens GN=ACOT2 PE=1 SV=6	HUMAN	10	#N/A	0.967652	0.504287	1.46628	0.00150021	1.32951	0.0182748		1.03343	0.504287	1.51973	0.000507568	1.38566	0.00116999		0.681997	0.00150021	0.658011	0.000507567	0.900292	0.139424		0.752155	0.0182748	0.721678	0.00116999	1.11075	0.139424
585	19.1	21.11	38.53	25.49	18.98	sp|Q9Y2D5|AKAP2_HUMAN	A-kinase anchor protein 2 OS=Homo sapiens GN=AKAP2 PE=1 SV=3	HUMAN	10	#N/A	1.07253	0.530426	1.23932	0.0100756	1.27428	0.0491595		0.932377	0.530426	1.15824	0.165235	1.1962	0.138358		0.806892	0.0100756	0.863378	0.165235	1.02181	0.803955		0.784758	0.0491595	0.835978	0.138358	0.978653	0.803956
586	19.01	20.36	28.44	22.49	19.33	sp|P10155|RO60_HUMAN	60 kDa SS-A/Ro ribonucleoprotein OS=Homo sapiens GN=TROVE2 PE=1 SV=2	HUMAN	10	#N/A	0.960851	0.581889	0.897077	0.277664	0.901398	0.180982		1.04074	0.581889	0.938275	0.489792	0.947275	0.529288		1.11473	0.277664	1.06579	0.489792	0.999879	0.997919		1.10939	0.180982	1.05566	0.529288	1.00012	0.997919
587	18.99	21.42	23.78	18	14.67	sp|P56192|SYMC_HUMAN	Methionyl-tRNA synthetase, cytoplasmic OS=Homo sapiens GN=MARS PE=1 SV=2	HUMAN	10	#N/A	1.01723	0.774195	1.03702	0.750387	1.05613	0.45903		0.983066	0.774195	1.02187	0.826254	1.04713	0.453921		0.964302	0.750387	0.978595	0.826254	1.01803	0.801962		0.946858	0.459031	0.954992	0.453921	0.982292	0.801962
588	18.96	45.57	66.58	56.5	56.5	sp|P62736|ACTA_HUMAN	Actin, aortic smooth muscle OS=Homo sapiens GN=ACTA2 PE=1 SV=1	HUMAN	78	#N/A	0.855533	0.0428806	0.667455	0.0491155	0.692955	0.072019		1.16886	0.0428807	0.780883	0.193454	0.814538	0.249517		1.49823	0.0491155	1.2806	0.193454	1.03118	0.798195		1.44309	0.072019	1.22769	0.249517	0.969764	0.798196
589	18.94	20.07	59.75	54.36	46.89	sp|O00299|CLIC1_HUMAN	Chloride intracellular channel protein 1 OS=Homo sapiens GN=CLIC1 PE=1 SV=4	HUMAN	10	#N/A	0.93258	0.285473	0.514883	0.0026765	0.535089	6.69093e-06		1.07229	0.285473	0.553398	0.00361709	0.578568	0.000121627		1.94219	0.0026765	1.80702	0.00361709	1.0368	0.82621		1.86885	6.69092e-06	1.72841	0.000121627	0.964505	0.826211
590	18.89	21.89	23.49	8.934	6.844	sp|O75116|ROCK2_HUMAN	Rho-associated protein kinase 2 OS=Homo sapiens GN=ROCK2 PE=1 SV=4	HUMAN	9	#N/A	1.05842	0.361222	0.915838	0.431484	0.970158	0.733614		0.944807	0.361222	0.8667	0.122477	0.92321	0.210154		1.0919	0.431484	1.1538	0.122477	1.05649	0.557269		1.03076	0.733614	1.08318	0.210154	0.946527	0.55727
591	18.89	19.84	38.35	27.33	27.33	sp|P41091|IF2G_HUMAN	Eukaryotic translation initiation factor 2 subunit 3 OS=Homo sapiens GN=EIF2S3 PE=1 SV=3	HUMAN	10	#N/A	1.0183	0.828441	0.953192	0.712897	1.00564	0.95818		0.982028	0.828441	0.939522	0.566841	0.994591	0.954794		1.04911	0.712897	1.06437	0.566841	1.04495	0.67245		0.994392	0.95818	1.00544	0.954794	0.956984	0.67245
592	18.89	19.56	54.52	54.52	51.51	sp|P29966|MARCS_HUMAN	Myristoylated alanine-rich C-kinase substrate OS=Homo sapiens GN=MARCKS PE=1 SV=4	HUMAN	11	#N/A	1.02597	0.808276	0.538773	0.00201004	0.527104	0.00506223		0.974688	0.808276	0.526879	0.00277475	0.516464	0.000269631		1.85607	0.00201004	1.89797	0.00277475	0.990595	0.940985		1.89716	0.00506223	1.93624	0.000269631	1.0095	0.940985
593	18.85	21	19.49	9.562	9.192	sp|P48681|NEST_HUMAN	Nestin OS=Homo sapiens GN=NES PE=1 SV=2	HUMAN	11	P48681	0.997269	0.985491	0.687067	0.00505732	0.732146	0.0186707		1.00274	0.985491	0.692494	0.0108043	0.737653	0.00437988		1.45546	0.00505732	1.44405	0.0108043	1.06352	0.319635		1.36585	0.0186707	1.35565	0.00437988	0.940273	0.319635
594	18.83	31.91	46.25	34.69	30.13	sp|P17844|DDX5_HUMAN	Probable ATP-dependent RNA helicase DDX5 OS=Homo sapiens GN=DDX5 PE=1 SV=1	HUMAN	19	#N/A	1.01237	0.809048	0.939378	0.457195	0.959136	0.641125		0.987777	0.809047	0.929601	0.422786	0.954507	0.521125		1.06453	0.457195	1.07573	0.422786	1.01457	0.845605		1.04261	0.641125	1.04766	0.521125	0.985636	0.845605
595	18.81	19.91	41.43	30.59	26.68	sp|P13489|RINI_HUMAN	Ribonuclease inhibitor OS=Homo sapiens GN=RNH1 PE=1 SV=2	HUMAN	14	#N/A	0.93149	0.370557	1.06441	0.220989	0.980566	0.811738		1.07355	0.370557	1.14731	0.0915481	1.06293	0.253968		0.939483	0.220989	0.871601	0.0915481	0.915329	0.200201		1.01982	0.811738	0.940793	0.253968	1.0925	0.200201
596	18.77	19.28	48.74	40.43	37.18	sp|P47756|CAPZB_HUMAN	F-actin-capping protein subunit beta OS=Homo sapiens GN=CAPZB PE=1 SV=4	HUMAN	12	#N/A	0.966141	0.712435	0.792369	0.116428	0.79498	0.145619		1.03505	0.712435	0.822053	0.0832325	0.829224	0.106643		1.26204	0.116428	1.21647	0.0832325	0.996377	0.951124		1.25789	0.145619	1.20595	0.106643	1.00364	0.951124
597	18.69	34.85	12.04	5.986	3.257	sp|Q07954|LRP1_HUMAN	Prolow-density lipoprotein receptor-related protein 1 OS=Homo sapiens GN=LRP1 PE=1 SV=1	HUMAN	14	Q07954	0.94144	0.32072	1.14952	0.0299572	1.02056	0.712524		1.0622	0.32072	1.22096	0.0214206	1.09546	0.256847		0.869929	0.0299572	0.819028	0.0214206	0.882999	0.0963755		0.979851	0.712524	0.912863	0.256847	1.1325	0.0963754
598	18.68	29.29	63.74	52.2	50.82	sp|P09972|ALDOC_HUMAN	Fructose-bisphosphate aldolase C OS=Homo sapiens GN=ALDOC PE=1 SV=2	HUMAN	19	#N/A	0.946966	0.433796	0.893218	0.369634	0.933095	0.67128		1.056	0.433796	0.94316	0.512493	0.98663	0.918724		1.11955	0.369634	1.06027	0.512493	1.02982	0.729439		1.0717	0.67128	1.01355	0.918724	0.971045	0.729439
599	18.68	22.31	40.23	34.77	33.41	sp|Q15084|PDIA6_HUMAN	Protein disulfide-isomerase A6 OS=Homo sapiens GN=PDIA6 PE=1 SV=1	HUMAN	13	#N/A	0.895493	0.227763	0.41866	0.0419835	0.364472	0.00141528		1.1167	0.227763	0.475098	0.0557973	0.409958	0.000803596		2.38857	0.0419835	2.10483	0.0557974	0.936003	0.708906		2.7437	0.00141528	2.43928	0.000803596	1.06837	0.708906
600	18.57	21.78	18.1	9.214	7.696	sp|Q5VYK3|ECM29_HUMAN	Proteasome-associated protein ECM29 homolog OS=Homo sapiens GN=ECM29 PE=1 SV=2	HUMAN	9	Q5VYK3	1.13555	0.0362185	1.01801	0.869908	0.986463	0.891897		0.880631	0.0362185	0.900812	0.442134	0.875887	0.122209		0.982308	0.869908	1.11011	0.442134	0.963086	0.762375		1.01372	0.891894	1.1417	0.122209	1.03833	0.762375
601	18.57	20.38	61.36	45.45	42.05	sp|Q02543|RL18A_HUMAN	60S ribosomal protein L18a OS=Homo sapiens GN=RPL18A PE=1 SV=2	HUMAN	13	#N/A	0.958332	0.526337	1.38068	0.104822	1.29585	0.0969402		1.04348	0.526337	1.44741	0.0421525	1.36004	0.0317216		0.724283	0.104822	0.690891	0.0421525	0.926993	0.29032		0.771694	0.0969402	0.735273	0.0317216	1.07876	0.29032
602	18.56	19.63	25.31	17.51	16.75	sp|O94874|UFL1_HUMAN	E3 UFM1-protein ligase 1 OS=Homo sapiens GN=KIAA0776 PE=1 SV=2	HUMAN	10	#N/A	1.01162	0.805135	1.13179	0.0672014	1.18753	0.0355703		0.988511	0.805135	1.12128	0.0319212	1.18252	0.0048268		0.883554	0.0672014	0.891839	0.0319212	1.04125	0.392677		0.842083	0.0355703	0.845653	0.0048268	0.960388	0.392677
603	18.54	20.2	27.57	17.78	15.24	sp|P09327|VILI_HUMAN	Villin-1 OS=Homo sapiens GN=VIL1 PE=1 SV=4	HUMAN	10	#N/A	0.95795	0.626294	0.414898	0.0425476	0.417271	0.000114235		1.0439	0.626295	0.439719	0.0629737	0.438066	0.000341943		2.41023	0.0425476	2.27418	0.0629737	1.00345	0.994332		2.39652	0.000114235	2.28276	0.000341943	0.996559	0.994332
604	18.52	20.74	70.56	56.45	46.37	sp|O14818|PSA7_HUMAN	Proteasome subunit alpha type-7 OS=Homo sapiens GN=PSMA7 PE=1 SV=1	HUMAN	12	O14818	1.00886	0.951234	1.28468	0.165425	1.32741	0.146074		0.991221	0.951234	1.28775	0.0293881	1.34085	0.0543949		0.778406	0.165425	0.77655	0.0293881	1.03255	0.599142		0.753346	0.146074	0.745796	0.0543949	0.968476	0.599143
605	18.5	22.2	26.61	15.8	11.93	sp|Q9Y4E8|UBP15_HUMAN	Ubiquitin carboxyl-terminal hydrolase 15 OS=Homo sapiens GN=USP15 PE=1 SV=3	HUMAN	11	Q9Y4E8	1.03142	0.551475	1.15438	0.0306915	1.12299	0.0665879		0.969533	0.551475	1.12237	0.0129283	1.09919	0.0691153		0.866268	0.0306915	0.890974	0.0129283	0.967539	0.504892		0.890478	0.0665879	0.909761	0.0691152	1.03355	0.504892
606	18.48	19.79	45.76	39.11	36.9	sp|Q96FW1|OTUB1_HUMAN	Ubiquitin thioesterase OTUB1 OS=Homo sapiens GN=OTUB1 PE=1 SV=2	HUMAN	10	#N/A	0.953887	0.333365	0.982162	0.814549	1.01269	0.865569		1.04834	0.333366	1.03137	0.60775	1.0702	0.267248		1.01816	0.814549	0.969584	0.60775	1.02794	0.568172		0.987465	0.865569	0.934402	0.267248	0.972822	0.568172
607	18.47	21.18	27	26	26	sp|P36507|MP2K2_HUMAN	Dual specificity mitogen-activated protein kinase kinase 2 OS=Homo sapiens GN=MAP2K2 PE=1 SV=1	HUMAN	11	P36507	1.1342	0.272873	0.937543	0.59366	1.00561	0.969328		0.881678	0.272873	0.830218	0.189381	0.893926	0.253076		1.06662	0.59366	1.2045	0.189381	1.06774	0.690928		0.994418	0.969328	1.11866	0.253076	0.936559	0.690928
608	18.46	18.86	62.1	42.34	37.9	sp|Q07955|SFRS1_HUMAN	Splicing factor, arginine/serine-rich 1 OS=Homo sapiens GN=SFRS1 PE=1 SV=2	HUMAN	11	#N/A	0.968913	0.633533	0.943273	0.616241	0.935029	0.559544		1.03208	0.633533	0.971652	0.752996	0.971478	0.718923		1.06014	0.616241	1.02918	0.752996	0.991112	0.848377		1.06948	0.559544	1.02936	0.718924	1.00897	0.848376
609	18.45	20.45	38.27	32.1	26.13	sp|P14317|HCLS1_HUMAN	Hematopoietic lineage cell-specific protein OS=Homo sapiens GN=HCLS1 PE=1 SV=2	HUMAN	10	#N/A	1.00785	0.886116	0.814866	0.117079	0.857114	0.00531989		0.992207	0.886116	0.816295	0.166551	0.858559	0.0304694		1.2272	0.117079	1.22505	0.166551	1.04821	0.742006		1.16671	0.00531989	1.16474	0.0304694	0.954008	0.742006
610	18.43	19.8	78.57	78.57	78.57	sp|P49773|HINT1_HUMAN	Histidine triad nucleotide-binding protein 1 OS=Homo sapiens GN=HINT1 PE=1 SV=2	HUMAN	19	#N/A	0.988374	0.931727	1.34405	0.130372	1.37204	0.0265846		1.01176	0.931727	1.36646	0.00662601	1.3943	0.0140563		0.744021	0.130372	0.731819	0.00662601	1.01307	0.878748		0.728843	0.0265846	0.717203	0.0140563	0.987098	0.878748
611	18.41	20	44.42	29.69	28.03	sp|Q9UGI8|TES_HUMAN	Testin OS=Homo sapiens GN=TES PE=1 SV=1	HUMAN	10	#N/A	1.02136	0.712209	0.505816	0.000106937	0.550151	5.27341e-06		0.979088	0.712208	0.501134	0.000782218	0.545503	0.00018026		1.97701	0.000106937	1.99547	0.000782218	1.09015	0.394292		1.81768	5.27341e-06	1.83317	0.00018026	0.917306	0.394293
612	18.34	21.05	11.93	7.936	5.131	sp|P01031|CO5_HUMAN	Complement C5 OS=Homo sapiens GN=C5 PE=1 SV=4	HUMAN	9	P01031	0.979706	0.657133	0.602716	2.04272e-05	0.58979	2.70456e-06		1.02071	0.657134	0.61564	2.58318e-05	0.605631	3.40926e-06		1.65916	2.04272e-05	1.62433	2.58318e-05	0.973775	0.715875		1.69552	2.70456e-06	1.65117	3.40926e-06	1.02693	0.715874
613	18.34	20.41	52.08	47.5	40.42	sp|Q96C19|EFHD2_HUMAN	EF-hand domain-containing protein D2 OS=Homo sapiens GN=EFHD2 PE=1 SV=1	HUMAN	11	#N/A	1.08389	0.261846	0.970469	0.629595	0.99132	0.924738		0.922599	0.261846	0.898065	0.0677961	0.922248	0.273413		1.03043	0.629595	1.11351	0.0677961	1.0154	0.793148		1.00876	0.924738	1.08431	0.273413	0.984832	0.793149
614	18.34	20.1	35.3	26.88	21.68	sp|P00367|DHE3_HUMAN	Glutamate dehydrogenase 1, mitochondrial OS=Homo sapiens GN=GLUD1 PE=1 SV=2	HUMAN	9	#N/A	1.04459	0.505705	1.1783	0.166961	1.1498	0.193444		0.957317	0.505705	1.13198	0.23871	1.10862	0.209945		0.848678	0.166961	0.883404	0.238709	0.970235	0.700799		0.869712	0.193444	0.902024	0.209945	1.03068	0.700798
615	18.33	21.66	15.4	9.633	6.064	sp|O00468|AGRIN_HUMAN	Agrin OS=Homo sapiens GN=AGRN PE=1 SV=4	HUMAN	10	#N/A	1.0735	0.22632	0.846672	0.112755	0.862867	0.0833547		0.931535	0.22632	0.789761	0.00461677	0.809288	0.00318664		1.1811	0.112755	1.26621	0.00461677	1.01548	0.764103		1.15893	0.0833547	1.23565	0.00318664	0.984755	0.764104
616	18.32	44.52	38.97	35.99	35.52	sp|P54652|HSP72_HUMAN	Heat shock-related 70 kDa protein 2 OS=Homo sapiens GN=HSPA2 PE=1 SV=1	HUMAN	39	#N/A	1.13982	0.131573	0.816974	0.123573	0.882964	0.275177		0.877328	0.131573	0.717533	0.0213604	0.78125	0.0761298		1.22403	0.123573	1.39366	0.0213604	1.07356	0.250683		1.13255	0.275177	1.28	0.0761298	0.931481	0.250683
617	18.3	20.54	16.28	11.23	10.34	sp|P14543|NID1_HUMAN	Nidogen-1 OS=Homo sapiens GN=NID1 PE=1 SV=3	HUMAN	10	P14543	0.990982	0.902294	0.571485	0.00589743	0.657046	0.00371301		1.0091	0.902294	0.577255	0.00312925	0.667728	0.00228048		1.74983	0.00589743	1.73234	0.00312925	1.15414	0.1355		1.52196	0.00371301	1.49762	0.00228048	0.866448	0.1355
618	18.21	20.82	42.6	35.09	25.96	sp|Q12805|FBLN3_HUMAN	EGF-containing fibulin-like extracellular matrix protein 1 OS=Homo sapiens GN=EFEMP1 PE=1 SV=2	HUMAN	11	Q12805	0.927843	0.443227	0.504763	0.000331917	0.504967	4.68115e-05		1.07777	0.443227	0.540943	0.000266512	0.545765	1.77648e-05		1.98113	0.000331917	1.84862	0.000266512	1.00553	0.936953		1.98033	4.68115e-05	1.83229	1.77649e-05	0.994501	0.936953
619	18.2	24.51	46.99	33.43	31.63	sp|Q99729|ROAA_HUMAN	Heterogeneous nuclear ribonucleoprotein A/B OS=Homo sapiens GN=HNRNPAB PE=1 SV=2	HUMAN	22	#N/A	1.2258	0.0545524	1.1439	0.414106	1.20206	0.24443		0.815797	0.0545523	0.934984	0.573596	0.99242	0.952708		0.874206	0.414106	1.06954	0.573596	1.05271	0.31602		0.831906	0.24443	1.00764	0.952708	0.949933	0.31602
620	18.19	19.86	69.95	64.48	61.75	sp|P02794|FRIH_HUMAN	Ferritin heavy chain OS=Homo sapiens GN=FTH1 PE=1 SV=2	HUMAN	26	#N/A	1.01699	0.8003	2.218	4.95777e-05	2.26517	5.90786e-05		0.983297	0.8003	2.19649	2.46692e-06	2.25088	7.54505e-06		0.450856	4.95777e-05	0.455272	2.46692e-06	1.01363	0.781325		0.441469	5.90786e-05	0.444271	7.54505e-06	0.986558	0.781326
621	18.14	19.12	65.05	54.37	53.4	sp|P62805|H4_HUMAN	Histone H4 OS=Homo sapiens GN=HIST1H4A PE=1 SV=2	HUMAN	16	P62805	1.03997	0.557104	0.495069	0.605294	0.239803	0.000858344		0.961567	0.557103	0.472272	0.58052	0.232805	0.000757243		2.01992	0.605294	2.11742	0.58052	1.06846	0.970198		4.17009	0.000858344	4.29545	0.000757243	0.935923	0.970198
622	18.14	18.37	40.12	27.05	24.92	sp|Q9NUV9|GIMA4_HUMAN	GTPase IMAP family member 4 OS=Homo sapiens GN=GIMAP4 PE=1 SV=1	HUMAN	9	#N/A	1.04542	0.524395	1.06261	0.698119	1.14653	0.206245		0.956552	0.524395	1.01954	0.87721	1.10038	0.20242		0.941077	0.698119	0.980834	0.87721	1.06656	0.518876		0.872201	0.206246	0.908779	0.20242	0.937598	0.518876
623	18.11	20.75	39.01	36.52	31.56	sp|P82970|HMGN5_HUMAN	High mobility group nucleosome-binding domain-containing protein 5 OS=Homo sapiens GN=HMGN5 PE=1 SV=1	HUMAN	11	#N/A	0.938424	0.680166	0.906594	0.637724	0.835592	0.370743		1.06562	0.680166	0.971825	0.726879	0.898653	0.223752		1.10303	0.637724	1.02899	0.726879	0.914459	0.253835		1.19676	0.370743	1.11278	0.223752	1.09354	0.253835
624	18.11	18.26	66.99	66.99	66.99	sp|P30043|BLVRB_HUMAN	Flavin reductase OS=Homo sapiens GN=BLVRB PE=1 SV=3	HUMAN	22	#N/A	0.993463	0.973993	2.75011	0.000204302	2.59141	0.000854663		1.00658	0.973993	2.78232	0.00298306	2.63104	0.00134712		0.363622	0.000204302	0.359412	0.00298306	0.952463	0.599206		0.385891	0.000854664	0.380077	0.00134712	1.04991	0.599206
625	18.07	23.2	28.06	16.63	10.85	sp|Q9BXJ9|NAA15_HUMAN	N-alpha-acetyltransferase 15, NatA auxiliary subunit OS=Homo sapiens GN=NAA15 PE=1 SV=1	HUMAN	10	#N/A	0.961982	0.595638	0.898159	0.334696	0.886985	0.302678		1.03952	0.595638	0.933885	0.496788	0.926039	0.493172		1.11339	0.334696	1.0708	0.496788	0.980755	0.8473		1.12741	0.302678	1.07987	0.493172	1.01962	0.8473
626	18.06	59.83	68.53	64	63.2	sp|P00326|ADH1G_HUMAN	Alcohol dehydrogenase 1C OS=Homo sapiens GN=ADH1C PE=1 SV=2	HUMAN	77	#N/A	0.989771	0.890218	4.09586	0.00930173	3.75236	0.00779899		1.01033	0.890218	4.04313	0.0101582	3.74472	0.00844861		0.244149	0.00930173	0.247333	0.0101582	0.908218	0.352964		0.266499	0.00779899	0.267042	0.00844861	1.10106	0.352964
627	18.06	18.24	39.66	33.33	33.33	sp|Q14376|GALE_HUMAN	UDP-glucose 4-epimerase OS=Homo sapiens GN=GALE PE=1 SV=2	HUMAN	9	#N/A	1.10352	0.430024	1.59788	0.0644792	1.57866	0.0307799		0.906189	0.430024	1.48722	0.237098	1.45428	0.173283		0.62583	0.0644792	0.672395	0.237098	1.01839	0.835021		0.633448	0.0307799	0.687626	0.173283	0.981947	0.835021
628	18.04	22.62	12.13	7.542	4.725	sp|P24821|TENA_HUMAN	Tenascin OS=Homo sapiens GN=TNC PE=1 SV=3	HUMAN	10	#N/A	0.972287	0.671677	1.30966	0.0126554	1.30583	0.000926856		1.0285	0.671677	1.35009	0.00522545	1.35334	0.00151259		0.763556	0.0126554	0.740692	0.00522545	0.992353	0.905637		0.765797	0.000926857	0.73891	0.00151259	1.00771	0.905637
629	18	19.01	62.14	62.14	62.14	sp|P07737|PROF1_HUMAN	Profilin-1 OS=Homo sapiens GN=PFN1 PE=1 SV=2	HUMAN	21	P07737	0.885941	0.243361	0.727988	0.140063	0.787206	0.210846		1.12874	0.243361	0.816121	0.138427	0.891963	0.407786		1.37365	0.140063	1.22531	0.138427	1.08396	0.606301		1.27032	0.210846	1.12112	0.407786	0.922546	0.606301
630	17.99	19.48	46.35	36.52	34.55	sp|Q14558|KPRA_HUMAN	Phosphoribosyl pyrophosphate synthase-associated protein 1 OS=Homo sapiens GN=PRPSAP1 PE=1 SV=2	HUMAN	11	#N/A	0.900919	0.263445	1.05184	0.639084	1.06169	0.416867		1.10998	0.263445	1.17023	0.250344	1.18702	0.0377969		0.950715	0.639084	0.854536	0.250344	1.00394	0.956418		0.941893	0.416867	0.842447	0.0377969	0.996075	0.956418
631	17.98	19.22	57.94	34.12	23.82	sp|Q92804|RBP56_HUMAN	TATA-binding protein-associated factor 2N OS=Homo sapiens GN=TAF15 PE=1 SV=1	HUMAN	13	#N/A	1.12321	0.457742	1.15511	0.622552	1.16228	0.592669		0.890302	0.457742	1.03834	0.871387	1.05034	0.806021		0.865718	0.622552	0.963075	0.871386	1.01535	0.875014		0.860378	0.592669	0.95207	0.806021	0.98488	0.875014
632	17.9	18.94	37.85	33.54	32	sp|P48059|LIMS1_HUMAN	LIM and senescent cell antigen-like-containing domain protein 1 OS=Homo sapiens GN=LIMS1 PE=1 SV=4	HUMAN	12	#N/A	1.01798	0.863444	1.193	0.100823	1.02572	0.75663		0.982336	0.863444	1.17466	0.219762	1.01701	0.909169		0.838221	0.100823	0.851313	0.219762	0.854748	0.127927		0.974921	0.75663	0.983274	0.909168	1.16993	0.127927
633	17.9	18.8	30.04	23.2	21.4	sp|P17987|TCPA_HUMAN	T-complex protein 1 subunit alpha OS=Homo sapiens GN=TCP1 PE=1 SV=1	HUMAN	14	#N/A	1.00897	0.898557	0.576276	0.00147132	0.65213	0.00442694		0.991113	0.898557	0.572189	0.00212006	0.650579	0.0050264		1.73528	0.00147132	1.74767	0.00212006	1.11891	0.0956868		1.53344	0.00442694	1.53709	0.0050264	0.893724	0.0956868
634	17.89	18.72	62.09	60.99	57.14	sp|Q9UBQ0|VPS29_HUMAN	Vacuolar protein sorting-associated protein 29 OS=Homo sapiens GN=VPS29 PE=1 SV=1	HUMAN	10	#N/A	1.05674	0.505278	0.877651	0.236696	0.916731	0.220981		0.946309	0.505278	0.83573	0.238113	0.875701	0.167335		1.13941	0.236696	1.19656	0.238113	1.04347	0.640852		1.09083	0.220981	1.14194	0.167335	0.958341	0.640852
635	17.87	19.63	30.27	20.6	18.86	sp|A0MZ66|SHOT1_HUMAN	Shootin-1 OS=Homo sapiens GN=KIAA1598 PE=1 SV=4	HUMAN	10	#N/A	1.00451	0.939643	0.984421	0.844703	1.04376	0.573184		0.995514	0.939643	0.982739	0.854812	1.04845	0.665749		1.01583	0.844703	1.01756	0.854812	1.05976	0.343979		0.958078	0.573184	0.953791	0.665749	0.943614	0.343979
636	17.87	19.61	48.31	38.43	35.28	sp|Q96I15|SCLY_HUMAN	Selenocysteine lyase OS=Homo sapiens GN=SCLY PE=1 SV=2	HUMAN	14	#N/A	0.901937	0.145626	1.21311	0.096207	1.27208	0.606854		1.10872	0.145626	1.3461	0.0828705	1.41533	0.466123		0.82433	0.096207	0.742888	0.0828705	1.05091	0.916402		0.786117	0.606854	0.706551	0.466123	0.951556	0.916402
637	17.85	19.54	49.68	41.58	34.97	sp|Q5R3I4|TTC38_HUMAN	Tetratricopeptide repeat protein 38 OS=Homo sapiens GN=TTC38 PE=1 SV=1	HUMAN	12	#N/A	1.02423	0.859781	1.8249	0.000318173	1.78993	0.00521156		0.97634	0.859781	1.78582	0.00176233	1.76586	0.00172976		0.547976	0.000318173	0.559968	0.00176233	0.975877	0.787476		0.558681	0.00521156	0.566297	0.00172976	1.02472	0.787476
638	17.85	18.77	33.64	28.62	26.02	sp|Q6XQN6|PNCB_HUMAN	Nicotinate phosphoribosyltransferase OS=Homo sapiens GN=NAPRT1 PE=1 SV=2	HUMAN	11	#N/A	0.964589	0.614316	1.61059	0.026457	1.46443	0.0153761		1.03671	0.614317	1.67138	0.011549	1.52699	0.00266579		0.620889	0.026457	0.598308	0.011549	0.899838	0.309722		0.68286	0.0153761	0.654882	0.00266579	1.11131	0.309722
639	17.84	18.57	29.84	23.46	22.43	sp|Q9UNF0|PACN2_HUMAN	Protein kinase C and casein kinase substrate in neurons protein 2 OS=Homo sapiens GN=PACSIN2 PE=1 SV=2	HUMAN	9	#N/A	1.13135	0.140836	1.22054	0.0550517	0.980161	0.846374		0.883904	0.140836	1.0804	0.46778	0.872532	0.231893		0.819309	0.0550517	0.925582	0.46778	0.796185	0.00143398		1.02024	0.846374	1.14609	0.231893	1.25599	0.00143398
640	17.8	19.87	52.37	46.06	40.06	sp|P05388|RLA0_HUMAN	60S acidic ribosomal protein P0 OS=Homo sapiens GN=RPLP0 PE=1 SV=1	HUMAN	10	#N/A	1.02522	0.6801	1.35682	0.0110622	1.30399	0.00292168		0.9754	0.6801	1.32414	0.0601682	1.28241	0.0250098		0.737017	0.0110622	0.755205	0.0601682	0.95976	0.485997		0.766875	0.00292168	0.779783	0.0250098	1.04193	0.485996
641	17.79	20.67	40.49	26.37	18.08	sp|P40227|TCPZ_HUMAN	T-complex protein 1 subunit zeta OS=Homo sapiens GN=CCT6A PE=1 SV=3	HUMAN	9	#N/A	0.930674	0.329764	0.831499	0.258902	0.919479	0.500504		1.07449	0.329764	0.891474	0.438155	0.992394	0.945989		1.20265	0.258902	1.12174	0.438155	1.11208	0.255643		1.08757	0.500504	1.00766	0.945989	0.899218	0.255643
642	17.77	21.29	58.8	58.8	53.24	sp|P23284|PPIB_HUMAN	Peptidyl-prolyl cis-trans isomerase B OS=Homo sapiens GN=PPIB PE=1 SV=2	HUMAN	14	#N/A	1.10816	0.305897	0.576474	0.198461	0.462501	0.0003565		0.9024	0.305897	0.486876	0.0710583	0.417649	5.17056e-06		1.73468	0.198461	2.05391	0.0710584	1.04302	0.875825		2.16216	0.0003565	2.39436	5.17056e-06	0.958758	0.875825
643	17.77	18.89	44.97	44.97	40.6	sp|Q96CN7|ISOC1_HUMAN	Isochorismatase domain-containing protein 1 OS=Homo sapiens GN=ISOC1 PE=1 SV=3	HUMAN	10	#N/A	1.02316	0.660658	1.05133	0.343375	1.11661	0.148006		0.977367	0.660657	1.03061	0.631106	1.10044	0.249883		0.951173	0.343375	0.9703	0.631106	1.05327	0.372879		0.89557	0.148006	0.908732	0.249883	0.949423	0.37288
644	17.75	18.91	66.85	59.24	59.24	sp|Q04760|LGUL_HUMAN	Lactoylglutathione lyase OS=Homo sapiens GN=GLO1 PE=1 SV=4	HUMAN	15	#N/A	0.98121	0.768892	1.10315	0.400687	1.10052	0.369739		1.01915	0.768893	1.12636	0.318733	1.1311	0.244127		0.906492	0.400687	0.887812	0.318733	0.998418	0.977828		0.908661	0.369739	0.884094	0.244127	1.00158	0.977828
645	17.74	19.62	41.39	29.82	23.65	sp|Q15008|PSMD6_HUMAN	26S proteasome non-ATPase regulatory subunit 6 OS=Homo sapiens GN=PSMD6 PE=1 SV=1	HUMAN	10	#N/A	0.852329	0.0731348	0.802223	0.162073	0.74594	0.0524921		1.17325	0.0731349	0.934495	0.420218	0.87905	0.181225		1.24654	0.162073	1.0701	0.420218	0.932595	0.279182		1.34059	0.052492	1.13759	0.181225	1.07228	0.279182
646	17.73	19.3	51.53	48.47	36.2	sp|P63208|SKP1_HUMAN	S-phase kinase-associated protein 1 OS=Homo sapiens GN=SKP1 PE=1 SV=2	HUMAN	10	#N/A	0.967409	0.71936	0.903886	0.369655	0.933103	0.398228		1.03369	0.719361	0.935897	0.628012	0.972774	0.82949		1.10633	0.369655	1.06849	0.628012	1.02964	0.822138		1.07169	0.398227	1.02799	0.82949	0.971216	0.822138
647	17.73	18.96	31.78	26.65	23.72	sp|P54727|RD23B_HUMAN	UV excision repair protein RAD23 homolog B OS=Homo sapiens GN=RAD23B PE=1 SV=1	HUMAN	17	#N/A	1.18203	0.0489339	1.36633	0.00918844	1.38473	0.00764502		0.845999	0.0489339	1.15921	0.11611	1.18396	0.0376114		0.731885	0.00918844	0.862654	0.11611	1.009	0.872561		0.722164	0.00764502	0.844625	0.0376114	0.991081	0.872561
648	17.68	18.95	49.58	44.01	40.67	sp|Q9NR45|SIAS_HUMAN	Sialic acid synthase OS=Homo sapiens GN=NANS PE=1 SV=2	HUMAN	11	#N/A	0.975591	0.83329	1.08485	0.530659	1.04958	0.621998		1.02502	0.83329	1.115	0.546702	1.08475	0.470299		0.921784	0.530659	0.896861	0.546702	0.968625	0.693528		0.952763	0.621998	0.921873	0.470298	1.03239	0.693528
649	17.65	18.98	32.15	29.2	29.2	sp|P07858|CATB_HUMAN	Cathepsin B OS=Homo sapiens GN=CTSB PE=1 SV=3	HUMAN	14	#N/A	0.945063	0.580127	0.943807	0.628298	0.984896	0.800287		1.05813	0.580127	1.00028	0.996796	1.05181	0.565755		1.05954	0.628298	0.99972	0.996796	1.03924	0.621611		1.01534	0.800287	0.950743	0.565755	0.962241	0.621612
650	17.64	20.33	28.34	14.99	14.99	sp|P43243|MATR3_HUMAN	Matrin-3 OS=Homo sapiens GN=MATR3 PE=1 SV=2	HUMAN	12	P43243	0.980919	0.908991	1.03358	0.845609	1.00829	0.956303		1.01945	0.908991	1.06029	0.495345	1.03581	0.679384		0.967511	0.845609	0.943135	0.495345	0.964764	0.599332		0.991774	0.956303	0.965431	0.679384	1.03652	0.599332
651	17.64	19.79	31.61	22.1	15.52	sp|Q9H6S3|ES8L2_HUMAN	Epidermal growth factor receptor kinase substrate 8-like protein 2 OS=Homo sapiens GN=EPS8L2 PE=1 SV=2	HUMAN	9	Q9H6S3	1.00159	0.99155	1.36071	0.00379371	1.33526	0.00602223		0.998415	0.99155	1.35641	0.136618	1.34413	0.0713616		0.734913	0.00379371	0.737241	0.136618	0.974092	0.729142		0.748921	0.00602224	0.743976	0.0713616	1.0266	0.729142
652	17.6	19.34	29.58	21.46	18.13	sp|P11172|PYR5_HUMAN	Uridine 5'-monophosphate synthase OS=Homo sapiens GN=UMPS PE=1 SV=1	HUMAN	8	#N/A	1.02527	0.550733	1.20148	0.000891887	1.08536	0.270096		0.975356	0.550733	1.1748	0.0025453	1.06687	0.357264		0.83231	0.000891887	0.85121	0.0025453	0.898096	0.19019		0.92135	0.270096	0.937323	0.357264	1.11347	0.19019
653	17.6	18.54	46.49	46.49	38.16	sp|Q15631|TSN_HUMAN	Translin OS=Homo sapiens GN=TSN PE=1 SV=1	HUMAN	10	#N/A	0.978819	0.746698	0.735417	0.0820552	0.758624	0.0759147		1.02164	0.746698	0.74965	0.0821855	0.778863	0.0553815		1.35977	0.0820552	1.33396	0.0821855	1.03412	0.578236		1.31817	0.0759147	1.28392	0.0553816	0.967001	0.578236
654	17.57	48.4	74.3	73.99	69.97	sp|P17516|AK1C4_HUMAN	Aldo-keto reductase family 1 member C4 OS=Homo sapiens GN=AKR1C4 PE=1 SV=2	HUMAN	57	#N/A	0.927935	0.224929	1.88551	0.00910711	1.80031	0.00845345		1.07766	0.224929	2.0338	0.00130878	1.95081	0.00161449		0.530361	0.00910711	0.49169	0.00130877	0.962182	0.620845		0.55546	0.00845345	0.512607	0.00161449	1.0393	0.620844
655	17.57	18.91	51.06	41.49	41.49	sp|Q07020|RL18_HUMAN	60S ribosomal protein L18 OS=Homo sapiens GN=RPL18 PE=1 SV=2	HUMAN	11	#N/A	1.06751	0.29825	1.26852	0.0531546	1.2819	0.0398939		0.93676	0.29825	1.19113	0.0775362	1.21562	0.0572346		0.788319	0.0531546	0.839539	0.0775363	1.00887	0.90511		0.78009	0.0398939	0.822626	0.0572346	0.991205	0.905111
656	17.56	19.31	35.21	27.77	24.15	sp|P61201|CSN2_HUMAN	COP9 signalosome complex subunit 2 OS=Homo sapiens GN=COPS2 PE=1 SV=1	HUMAN	10	P61201	1.00045	0.996062	1.03398	0.6986	1.01611	0.807117		0.999551	0.996062	1.03496	0.642553	1.02466	0.790315		0.967138	0.6986	0.96622	0.642553	0.978134	0.798993		0.984146	0.807118	0.975934	0.790315	1.02235	0.798992
657	17.55	18.2	32.18	28.93	27.97	sp|P00390|GSHR_HUMAN	Glutathione reductase, mitochondrial OS=Homo sapiens GN=GSR PE=1 SV=2	HUMAN	9	P00390	0.939773	0.506804	0.787924	0.182678	0.823416	0.106659		1.06409	0.506804	0.840886	0.229221	0.883695	0.168498		1.26916	0.182678	1.18922	0.229221	1.04385	0.636235		1.21445	0.106659	1.13161	0.168498	0.957989	0.636236
658	17.51	23.02	20.47	6.399	4.701	sp|Q99715|COCA1_HUMAN	Collagen alpha-1(XII) chain OS=Homo sapiens GN=COL12A1 PE=1 SV=2	HUMAN	10	#N/A	0.979358	0.722986	0.59817	0.000387573	0.69891	0.000495561		1.02108	0.722986	0.615806	0.00164828	0.719398	0.00446251		1.67177	0.000387573	1.62389	0.00164828	1.17441	0.0345358		1.4308	0.00049556	1.39005	0.00446252	0.851488	0.0345358
659	17.5	19.19	28.3	27.15	23.52	sp|Q9Y6G9|DC1L1_HUMAN	Cytoplasmic dynein 1 light intermediate chain 1 OS=Homo sapiens GN=DYNC1LI1 PE=1 SV=3	HUMAN	9	#N/A	1.03565	0.547754	0.962832	0.711194	0.965353	0.738613		0.96558	0.547754	0.931391	0.580857	0.938286	0.410666		1.0386	0.711194	1.07366	0.580857	0.999828	0.999016		1.03589	0.738613	1.06577	0.410666	1.00017	0.999016
660	17.44	24.53	14.48	6.595	4.925	sp|Q6P2Q9|PRP8_HUMAN	Pre-mRNA-processing-splicing factor 8 OS=Homo sapiens GN=PRPF8 PE=1 SV=2	HUMAN	11	#N/A	1.01024	0.897282	0.902562	0.232743	0.879293	0.104816		0.989862	0.897282	0.897037	0.158114	0.876691	0.0781285		1.10796	0.232743	1.11478	0.158114	0.967324	0.708437		1.13728	0.104815	1.14065	0.0781286	1.03378	0.708437
661	17.41	17.85	39.22	36.27	36.27	sp|P46782|RS5_HUMAN	40S ribosomal protein S5 OS=Homo sapiens GN=RPS5 PE=1 SV=4	HUMAN	10	#N/A	1.02868	0.660887	1.02748	0.825806	1.04425	0.703352		0.972118	0.660887	0.999622	0.996665	1.02219	0.786142		0.973256	0.825806	1.00038	0.996665	1.01207	0.853391		0.957622	0.703352	0.978295	0.786141	0.988073	0.853391
662	17.4	19.87	35.24	34.25	23.82	sp|Q9Y285|SYFA_HUMAN	Phenylalanyl-tRNA synthetase alpha chain OS=Homo sapiens GN=FARSA PE=1 SV=3	HUMAN	9	#N/A	0.975948	0.746769	0.988543	0.928155	0.99607	0.968909		1.02464	0.746769	1.01288	0.906849	1.02782	0.79645		1.01159	0.928155	0.987285	0.906849	1.00588	0.943347		1.00394	0.968909	0.97293	0.79645	0.994157	0.943347
663	17.37	22.26	18.72	10.41	6.067	sp|Q14839|CHD4_HUMAN	Chromodomain-helicase-DNA-binding protein 4 OS=Homo sapiens GN=CHD4 PE=1 SV=1	HUMAN	10	#N/A	1.10566	0.176155	0.965175	0.698672	0.97607	0.79526		0.904437	0.176155	0.873369	0.0628437	0.888921	0.175127		1.03608	0.698672	1.14499	0.0628437	1.00485	0.957322		1.02452	0.79526	1.12496	0.175127	0.995176	0.957322
664	17.31	19.83	41.06	31.38	26.98	sp|Q9Y376|CAB39_HUMAN	Calcium-binding protein 39 OS=Homo sapiens GN=CAB39 PE=1 SV=1	HUMAN	11	Q9Y376	1.0717	0.202599	0.925221	0.543456	0.907988	0.45646		0.933095	0.202599	0.867458	0.220097	0.853768	0.137877		1.08082	0.543456	1.15279	0.220097	0.976738	0.775442		1.10134	0.45646	1.17128	0.137877	1.02382	0.775442
665	17.3	18.3	60.09	52.19	52.19	sp|Q9HB71|CYBP_HUMAN	Calcyclin-binding protein OS=Homo sapiens GN=CACYBP PE=1 SV=2	HUMAN	10	#N/A	1.10553	0.114453	0.647521	0.0264322	0.737542	0.0279307		0.904541	0.114452	0.583888	0.00495066	0.671127	0.00117117		1.54435	0.0264322	1.71266	0.00495066	1.14809	0.2332		1.35585	0.0279307	1.49003	0.00117117	0.871014	0.233201
666	17.27	25.22	67.21	59.92	53.04	sp|P61981|1433G_HUMAN	14-3-3 protein gamma OS=Homo sapiens GN=YWHAG PE=1 SV=2	HUMAN	31	#N/A	0.941686	0.246484	0.927485	0.323472	0.921807	0.28504		1.06193	0.246484	0.986412	0.847966	0.986328	0.817893		1.07818	0.323472	1.01377	0.847968	0.990961	0.898197		1.08483	0.28504	1.01386	0.817893	1.00912	0.898197
667	17.27	20.4	45.35	37.22	35.89	sp|Q9NZT2|OGFR_HUMAN	Opioid growth factor receptor OS=Homo sapiens GN=OGFR PE=1 SV=3	HUMAN	10	Q9NZT2	1.02286	0.849354	1.04049	0.566725	1.01953	0.769487		0.977649	0.849354	1.02356	0.851956	1.00607	0.953867		0.961085	0.566725	0.976981	0.851956	0.973096	0.737203		0.98084	0.769488	0.993963	0.953867	1.02765	0.737202
668	17.24	18.71	37.86	32.17	26.04	sp|Q9NR12|PDLI7_HUMAN	PDZ and LIM domain protein 7 OS=Homo sapiens GN=PDLIM7 PE=1 SV=1	HUMAN	11	#N/A	1.05685	0.370373	0.794001	0.0861867	0.832915	0.0798501		0.946203	0.370373	0.756048	0.0486917	0.794867	0.0311938		1.25944	0.0861867	1.32267	0.0486917	1.04411	0.664325		1.2006	0.0798501	1.25807	0.0311939	0.957754	0.664325
669	17.23	20.45	34.03	23.14	17.33	sp|Q32MZ4|LRRF1_HUMAN	Leucine-rich repeat flightless-interacting protein 1 OS=Homo sapiens GN=LRRFIP1 PE=1 SV=2	HUMAN	11	#N/A	0.943904	0.495815	0.848537	0.237439	0.839433	0.299507		1.05943	0.495815	0.898614	0.316764	0.89117	0.379292		1.1785	0.237439	1.11283	0.316764	0.980023	0.869898		1.19128	0.299507	1.12212	0.379292	1.02038	0.869898
670	17.23	19.2	55.95	55.95	50.66	sp|Q13907|IDI1_HUMAN	Isopentenyl-diphosphate Delta-isomerase 1 OS=Homo sapiens GN=IDI1 PE=1 SV=2	HUMAN	10	#N/A	0.960603	0.469035	0.826859	0.186502	0.925629	0.354427		1.04101	0.469035	0.861968	0.285762	0.970781	0.737053		1.2094	0.186502	1.16014	0.285762	1.11921	0.37723		1.08035	0.354426	1.0301	0.737053	0.893485	0.37723
671	17.23	18.85	16.25	11	10.49	sp|P39060|COIA1_HUMAN	Collagen alpha-1(XVIII) chain OS=Homo sapiens GN=COL18A1 PE=1 SV=5	HUMAN	16	P39060	0.82416	0.0702293	0.672053	0.0318019	0.739981	0.0286301		1.21336	0.0702293	0.797453	0.049377	0.896696	0.166977		1.48798	0.0318019	1.25399	0.049377	1.11875	0.109267		1.35139	0.0286301	1.11521	0.166977	0.893852	0.109267
672	17.22	18.53	56.83	46.26	35.24	sp|P22061|PIMT_HUMAN	Protein-L-isoaspartate(D-aspartate) O-methyltransferase OS=Homo sapiens GN=PCMT1 PE=1 SV=3	HUMAN	8	#N/A	1.00967	0.894308	1.21235	0.142876	1.09252	0.371649		0.990419	0.894308	1.2054	0.0560466	1.09076	0.111277		0.824843	0.142876	0.829601	0.0560465	0.894787	0.148144		0.915313	0.371649	0.916792	0.111277	1.11758	0.148144
673	17.19	18.76	38.35	33.83	28.57	sp|P62424|RL7A_HUMAN	60S ribosomal protein L7a OS=Homo sapiens GN=RPL7A PE=1 SV=2	HUMAN	10	#N/A	0.973018	0.601007	1.26321	0.0678738	1.18327	0.0893915		1.02773	0.601008	1.30078	0.0277064	1.22237	0.0367545		0.791637	0.0678738	0.768771	0.0277064	0.93219	0.38012		0.845113	0.0893916	0.818084	0.0367545	1.07274	0.38012
674	17.16	23.86	44.1	42.41	34.94	sp|P52597|HNRPF_HUMAN	Heterogeneous nuclear ribonucleoprotein F OS=Homo sapiens GN=HNRNPF PE=1 SV=3	HUMAN	20	#N/A	1.04113	0.506746	1.04006	0.621542	1.16404	0.0235643		0.960495	0.506746	1.00266	0.96517	1.12447	0.0225242		0.961484	0.621542	0.997352	0.96517	1.11077	0.0585345		0.859073	0.0235644	0.88931	0.0225242	0.900273	0.0585346
675	17.16	18.53	30.86	23.44	21.75	sp|O00499|BIN1_HUMAN	Myc box-dependent-interacting protein 1 OS=Homo sapiens GN=BIN1 PE=1 SV=1	HUMAN	10	O00499	0.952052	0.518442	0.99663	0.973257	1.01416	0.894842		1.05036	0.518442	1.04812	0.534933	1.07298	0.292435		1.00338	0.973257	0.954089	0.534933	1.01299	0.869528		0.986043	0.894843	0.931984	0.292435	0.987175	0.869528
676	17.08	19.93	41.68	37.77	26.81	sp|P21281|VATB2_HUMAN	V-type proton ATPase subunit B, brain isoform OS=Homo sapiens GN=ATP6V1B2 PE=1 SV=3	HUMAN	9	P21281	1.0593	0.372449	1.00472	0.969418	1.01873	0.792934		0.944015	0.372449	0.951643	0.72823	0.968714	0.70943		0.9953	0.969418	1.05081	0.72823	1.00788	0.940219		0.981615	0.792935	1.0323	0.70943	0.992177	0.940219
677	17.06	24.02	33.83	22.95	17.88	sp|Q7Z4V5|HDGR2_HUMAN	Hepatoma-derived growth factor-related protein 2 OS=Homo sapiens GN=HDGFRP2 PE=1 SV=1	HUMAN	12	#N/A	1.17079	0.106178	1.04035	0.786208	1.10922	0.412763		0.854127	0.106178	0.894735	0.364086	0.957196	0.554116		0.961218	0.786208	1.11765	0.364086	1.06326	0.364714		0.901536	0.412763	1.04472	0.554116	0.940503	0.364714
678	17.02	19.42	81.82	75.76	53.33	sp|P46783|RS10_HUMAN	40S ribosomal protein S10 OS=Homo sapiens GN=RPS10 PE=1 SV=1	HUMAN	14	#N/A	1.0588	0.630669	1.41357	0.0535688	1.35795	0.026292		0.944469	0.630669	1.34041	0.0166563	1.29772	0.00432246		0.707428	0.0535688	0.74604	0.0166563	0.962502	0.458507		0.736406	0.026292	0.77058	0.00432246	1.03896	0.458506
679	17.01	19.07	29.84	15.15	11.62	sp|P52735|VAV2_HUMAN	Guanine nucleotide exchange factor VAV2 OS=Homo sapiens GN=VAV2 PE=1 SV=2	HUMAN	8	#N/A	1.04136	0.508701	1.17027	0.0873468	1.28334	0.00345842		0.960286	0.508701	1.12611	0.049731	1.24299	0.00237691		0.854505	0.0873468	0.888016	0.0497309	1.09142	0.219019		0.779216	0.00345842	0.804511	0.00237691	0.916241	0.219019
680	16.97	18.1	23.35	21.32	19.91	sp|Q13409|DC1I2_HUMAN	Cytoplasmic dynein 1 intermediate chain 2 OS=Homo sapiens GN=DYNC1I2 PE=1 SV=3	HUMAN	11	#N/A	0.981966	0.878065	0.780316	0.240917	0.841781	0.274468		1.01837	0.878065	0.797174	0.0924382	0.862834	0.059512		1.28153	0.240917	1.25443	0.0924382	1.0712	0.528877		1.18796	0.274468	1.15897	0.059512	0.933537	0.528877
681	16.93	22.17	32.66	20.21	11.78	sp|Q1KMD3|HNRL2_HUMAN	Heterogeneous nuclear ribonucleoprotein U-like protein 2 OS=Homo sapiens GN=HNRNPUL2 PE=1 SV=1	HUMAN	8	#N/A	0.997264	0.959241	0.975342	0.805639	0.923546	0.51123		1.00274	0.959241	0.98005	0.830949	0.930289	0.464515		1.02528	0.805639	1.02036	0.830949	0.940827	0.523963		1.08278	0.51123	1.07493	0.464515	1.0629	0.523962
682	16.93	18.26	33.5	27.34	25.37	sp|Q9BT78|CSN4_HUMAN	COP9 signalosome complex subunit 4 OS=Homo sapiens GN=COPS4 PE=1 SV=1	HUMAN	9	#N/A	1.03597	0.463432	1.14865	0.130134	1.14843	0.16963		0.965279	0.463431	1.11108	0.230248	1.11778	0.21393		0.87059	0.130134	0.900022	0.230248	0.995639	0.927295		0.870755	0.16963	0.894631	0.213929	1.00438	0.927295
683	16.91	18.2	35.54	24.88	21.16	sp|Q9NSK0|KLC4_HUMAN	Kinesin light chain 4 OS=Homo sapiens GN=KLC4 PE=1 SV=3	HUMAN	9	#N/A	0.944273	0.309813	0.862882	0.249846	0.815198	0.138584		1.05902	0.309813	0.915793	0.505996	0.870726	0.348941		1.15891	0.249846	1.09195	0.505996	0.939355	0.741563		1.2267	0.138584	1.14847	0.348941	1.06456	0.741563
684	16.87	18.39	34.27	23	21.36	sp|Q8WU90|ZC3HF_HUMAN	Zinc finger CCCH domain-containing protein 15 OS=Homo sapiens GN=ZC3H15 PE=1 SV=1	HUMAN	9	#N/A	1.08062	0.324822	1.12867	0.283624	1.18075	0.0859195		0.925395	0.324822	1.04669	0.450469	1.10296	0.275737		0.885997	0.283624	0.955396	0.450469	1.04188	0.594546		0.846919	0.0859196	0.906653	0.275737	0.959803	0.594547
685	16.85	18.14	74.81	71.85	71.85	sp|P09382|LEG1_HUMAN	Galectin-1 OS=Homo sapiens GN=LGALS1 PE=1 SV=2	HUMAN	21	#N/A	0.955639	0.427889	0.608419	0.00300753	0.67217	0.00181703		1.04642	0.427889	0.634756	0.0017721	0.703751	0.00110105		1.6436	0.00300753	1.57541	0.0017721	1.093	0.127856		1.48772	0.00181703	1.42096	0.00110105	0.914911	0.127856
686	16.84	19.14	36.34	36.02	34.16	sp|Q00577|PURA_HUMAN	Transcriptional activator protein Pur-alpha OS=Homo sapiens GN=PURA PE=1 SV=2	HUMAN	10	#N/A	0.999859	0.999196	1.37111	0.00165416	1.34988	0.0093257		1.00014	0.999196	1.37352	0.0885272	1.35356	0.0302448		0.729336	0.00165416	0.728057	0.0885272	0.979623	0.784173		0.740809	0.0093257	0.738794	0.0302447	1.0208	0.784173
687	16.82	17.95	54.63	48.78	48.78	sp|P62820|RAB1A_HUMAN	Ras-related protein Rab-1A OS=Homo sapiens GN=RAB1A PE=1 SV=3	HUMAN	9	#N/A	1.01608	0.934023	0.822282	0.407358	0.807609	0.413616		0.984172	0.934023	0.813285	0.513516	0.79976	0.199399		1.21613	0.407358	1.22958	0.513516	0.975652	0.911312		1.23822	0.413616	1.25038	0.199399	1.02496	0.911312
688	16.8	20.22	25.91	14.66	12.13	sp|P78344|IF4G2_HUMAN	Eukaryotic translation initiation factor 4 gamma 2 OS=Homo sapiens GN=EIF4G2 PE=1 SV=1	HUMAN	9	#N/A	1.1551	0.0460405	1.11849	0.162627	1.16733	0.0930151		0.865726	0.0460404	0.972653	0.730114	1.01921	0.805459		0.894061	0.162627	1.02812	0.730114	1.03734	0.572499		0.856657	0.0930151	0.981151	0.805459	0.964006	0.5725
689	16.78	17.31	61.84	49.76	46.38	sp|P51149|RAB7A_HUMAN	Ras-related protein Rab-7a OS=Homo sapiens GN=RAB7A PE=1 SV=1	HUMAN	9	#N/A	0.991238	0.881666	0.920409	0.254371	0.883267	0.129167		1.00884	0.881666	0.930444	0.293051	0.897975	0.0573005		1.08647	0.254371	1.07475	0.293051	0.953249	0.342086		1.13216	0.129167	1.11362	0.0573005	1.04904	0.342085
690	16.77	19.07	23.85	22.37	15.63	sp|Q8TAT6|NPL4_HUMAN	Nuclear protein localization protein 4 homolog OS=Homo sapiens GN=NPLOC4 PE=1 SV=3	HUMAN	9	#N/A	1.07704	0.476324	0.964738	0.821987	0.935583	0.609074		0.928469	0.476323	0.893647	0.348458	0.874572	0.15149		1.03655	0.821987	1.11901	0.348458	0.969811	0.536849		1.06885	0.609073	1.14342	0.151491	1.03113	0.536849
691	16.72	19.61	25.31	11.94	11.37	sp|Q9Y5B9|SP16H_HUMAN	FACT complex subunit SPT16 OS=Homo sapiens GN=SUPT16H PE=1 SV=1	HUMAN	10	#N/A	0.974874	0.740011	0.836112	0.0111001	0.809994	0.00533701		1.02577	0.740012	0.860863	0.159972	0.839414	0.0312834		1.19601	0.0111001	1.16163	0.159972	0.962134	0.617582		1.23458	0.00533701	1.19131	0.0312834	1.03936	0.617581
692	16.69	20.1	38.62	30.16	24.07	sp|Q16543|CDC37_HUMAN	Hsp90 co-chaperone Cdc37 OS=Homo sapiens GN=CDC37 PE=1 SV=1	HUMAN	12	#N/A	1.06395	0.691471	0.954501	0.837412	0.947895	0.776774		0.939893	0.691471	0.906362	0.363389	0.897816	0.25571		1.04767	0.837412	1.10331	0.363389	0.978275	0.864386		1.05497	0.776774	1.11381	0.255711	1.02221	0.864386
693	16.69	17.82	18.98	11.58	10.09	sp|O15067|PUR4_HUMAN	Phosphoribosylformylglycinamidine synthase OS=Homo sapiens GN=PFAS PE=1 SV=3	HUMAN	10	#N/A	1.04385	0.487564	0.821997	0.0772051	0.947799	0.503149		0.957987	0.487564	0.789601	0.0501552	0.91527	0.242159		1.21655	0.0772051	1.26646	0.0501552	1.14897	0.0967976		1.05508	0.503149	1.09257	0.242159	0.870344	0.0967977
694	16.68	18.01	29.88	25.65	20.24	sp|Q09028|RBBP4_HUMAN	Histone-binding protein RBBP4 OS=Homo sapiens GN=RBBP4 PE=1 SV=3	HUMAN	8	#N/A	0.995242	0.961069	0.885772	0.590302	0.824554	0.456578		1.00478	0.961069	0.891493	0.594258	0.834832	0.480041		1.12896	0.590302	1.12171	0.594258	0.925538	0.55035		1.21278	0.456578	1.19785	0.480041	1.08045	0.55035
695	16.65	18.64	52.53	49.37	46.2	sp|P62280|RS11_HUMAN	40S ribosomal protein S11 OS=Homo sapiens GN=RPS11 PE=1 SV=3	HUMAN	10	#N/A	0.988816	0.870925	1.18337	0.132824	1.15828	0.258909		1.01131	0.870926	1.19939	0.0853633	1.18129	0.10055		0.845047	0.132824	0.833756	0.0853632	0.971715	0.698772		0.863353	0.258909	0.846532	0.10055	1.02911	0.698771
696	16.65	17.18	43.84	36.23	31.52	sp|P28062|PSB8_HUMAN	Proteasome subunit beta type-8 OS=Homo sapiens GN=PSMB8 PE=1 SV=2	HUMAN	8	#N/A	0.935624	0.347856	1.11416	0.343132	1.13216	0.16894		1.06881	0.347857	1.19239	0.0723927	1.22772	0.0143289		0.897539	0.343132	0.838651	0.0723927	1.02814	0.644955		0.883265	0.16894	0.814519	0.0143289	0.972632	0.644955
697	16.64	31.36	46.82	29.59	28.28	sp|Q9H4M9|EHD1_HUMAN	EH domain-containing protein 1 OS=Homo sapiens GN=EHD1 PE=1 SV=2	HUMAN	17	Q9H4M9	1.0178	0.785682	1.16409	0.239515	1.2868	0.0176714		0.982509	0.785681	1.14759	0.248948	1.27262	0.00608484		0.859042	0.239515	0.871394	0.248948	1.09887	0.377757		0.777124	0.0176714	0.785781	0.00608484	0.910023	0.377757
698	16.64	19.82	37.16	28.74	21.65	sp|Q16222|UAP1_HUMAN	UDP-N-acetylhexosamine pyrophosphorylase OS=Homo sapiens GN=UAP1 PE=1 SV=3	HUMAN	9	#N/A	1.13005	0.141085	0.992539	0.947016	1.16934	0.258828		0.884916	0.141085	0.882255	0.270668	1.04325	0.645687		1.00752	0.947016	1.13346	0.270669	1.1669	0.258226		0.855186	0.258828	0.958538	0.645687	0.856969	0.258227
699	16.62	20.62	32.18	15.64	12.18	sp|Q13435|SF3B2_HUMAN	Splicing factor 3B subunit 2 OS=Homo sapiens GN=SF3B2 PE=1 SV=2	HUMAN	9	Q13435	1.08613	0.484746	0.834854	0.129416	0.735697	0.00811362		0.920698	0.484746	0.76975	0.0129855	0.681714	0.00349582		1.19781	0.129416	1.29912	0.0129855	0.875444	0.145277		1.35926	0.00811361	1.46689	0.00349582	1.14228	0.145277
700	16.62	18.35	53.57	39.61	33.77	sp|Q16775|GLO2_HUMAN	Hydroxyacylglutathione hydrolase, mitochondrial OS=Homo sapiens GN=HAGH PE=1 SV=2	HUMAN	13	#N/A	0.967359	0.636247	2.11694	0.00269405	1.98934	0.00253206		1.03374	0.636247	2.18493	0.00292101	2.07529	0.00277115		0.472381	0.00269405	0.457681	0.00292101	0.95963	0.594207		0.502679	0.00253206	0.481859	0.00277115	1.04207	0.594206
701	16.61	18.55	57.09	37.84	31.08	sp|P53004|BIEA_HUMAN	Biliverdin reductase A OS=Homo sapiens GN=BLVRA PE=1 SV=2	HUMAN	9	#N/A	1.0201	0.808424	0.61616	0.0124122	0.659812	0.00399312		0.980294	0.808424	0.603842	0.00537315	0.652831	0.0015278		1.62295	0.0124122	1.65606	0.00537315	1.07038	0.519476		1.51558	0.00399312	1.53179	0.0015278	0.934244	0.519476
702	16.57	20.36	40.86	37.1	33.87	sp|O15143|ARC1B_HUMAN	Actin-related protein 2/3 complex subunit 1B OS=Homo sapiens GN=ARPC1B PE=1 SV=3	HUMAN	13	#N/A	0.999469	0.996405	0.823132	0.198295	0.847352	0.254286		1.00053	0.996405	0.825608	0.0379059	0.853961	0.00851791		1.21487	0.198295	1.21123	0.0379059	1.02291	0.754109		1.18015	0.254286	1.17101	0.00851792	0.977603	0.75411
703	16.56	19	46.71	40.46	37.83	sp|P46108|CRK_HUMAN	Adapter molecule crk OS=Homo sapiens GN=CRK PE=1 SV=2	HUMAN	9	#N/A	0.988917	0.885528	1.11436	0.114704	1.06647	0.415657		1.01121	0.885528	1.13048	0.156292	1.0891	0.431011		0.897377	0.114704	0.884583	0.156293	0.951451	0.505911		0.937671	0.415657	0.918187	0.431011	1.05103	0.50591
704	16.52	18.22	51.46	48.87	39.16	sp|P62714|PP2AB_HUMAN	Serine/threonine-protein phosphatase 2A catalytic subunit beta isoform OS=Homo sapiens GN=PPP2CB PE=1 SV=1	HUMAN	11	P62714	0.938206	0.549556	0.979361	0.806241	0.860657	0.0861164		1.06586	0.549556	1.04613	0.691962	0.923711	0.616622		1.02107	0.806241	0.955903	0.691961	0.871736	0.279707		1.1619	0.0861164	1.08259	0.616622	1.14714	0.279707
705	16.51	17.95	35.68	25.51	19.09	sp|Q9Y5K6|CD2AP_HUMAN	CD2-associated protein OS=Homo sapiens GN=CD2AP PE=1 SV=1	HUMAN	9	#N/A	1.09766	0.281963	0.872362	0.0362389	0.933955	0.223265		0.911031	0.281963	0.800711	0.0623004	0.8588	0.118877		1.14631	0.0362389	1.24889	0.0623004	1.06411	0.213172		1.07072	0.223265	1.16442	0.118877	0.939751	0.213173
706	16.5	19.62	15.85	6.903	6.131	sp|Q8N3C0|HELC1_HUMAN	Activating signal cointegrator 1 complex subunit 3 OS=Homo sapiens GN=ASCC3 PE=1 SV=3	HUMAN	10	Q8N3C0	0.944932	0.496947	1.29192	0.012117	1.32397	0.0112711		1.05828	0.496947	1.37118	0.03141	1.41303	0.000767785		0.774044	0.012117	0.729299	0.03141	1.01889	0.851005		0.755305	0.0112712	0.707698	0.000767785	0.981464	0.851005
707	16.49	21.18	53.94	49.09	49.09	sp|P60981|DEST_HUMAN	Destrin OS=Homo sapiens GN=DSTN PE=1 SV=3	HUMAN	15	#N/A	0.958394	0.755337	1.1553	0.44561	1.1304	0.385527		1.04341	0.755337	1.206	0.0870314	1.19179	0.103342		0.865575	0.44561	0.829186	0.0870313	0.996257	0.967538		0.884641	0.385527	0.839077	0.103342	1.00376	0.967533
708	16.48	25.62	83.13	79.52	74.7	sp|Q9Y281|COF2_HUMAN	Cofilin-2 OS=Homo sapiens GN=CFL2 PE=1 SV=1	HUMAN	16	#N/A	1.03712	0.752365	1.83208	0.00336793	2.03552	0.00116372		0.964207	0.752364	1.7772	0.00345326	1.98852	0.00180583		0.545828	0.00336793	0.562683	0.00345326	1.10851	0.110597		0.491276	0.00116372	0.502888	0.00180583	0.902112	0.110597
709	16.45	20.31	32.57	25.18	15.36	sp|P54840|GYS2_HUMAN	Glycogen [starch] synthase, liver OS=Homo sapiens GN=GYS2 PE=1 SV=2	HUMAN	10	P54840	1.02258	0.796118	2.78531	0.00150055	2.53396	0.00170108		0.97792	0.796118	2.73972	0.000481636	2.50412	0.000480451		0.359027	0.00150055	0.365001	0.000481636	0.891143	0.0164527		0.39464	0.00170108	0.399342	0.000480451	1.12215	0.0164527
710	16.39	17.92	20.84	14.15	12.74	sp|O14936|CSKP_HUMAN	Peripheral plasma membrane protein CASK OS=Homo sapiens GN=CASK PE=1 SV=3	HUMAN	10	O14936	1.00254	0.9683	1.06124	0.26398	1.07915	0.108526		0.997468	0.9683	1.06092	0.239092	1.08454	0.303089		0.942289	0.26398	0.942581	0.239092	1.00967	0.864667		0.926657	0.108526	0.922048	0.303089	0.990423	0.864668
711	16.38	18.68	39.18	32.45	29.09	sp|Q9UI08|EVL_HUMAN	Ena/VASP-like protein OS=Homo sapiens GN=EVL PE=1 SV=2	HUMAN	9	#N/A	1.02112	0.824693	0.972296	0.796648	0.978706	0.83611		0.979317	0.824693	0.956048	0.584073	0.965749	0.585838		1.02849	0.796648	1.04597	0.584073	1.00107	0.983168		1.02176	0.83611	1.03547	0.585838	0.998928	0.983168
712	16.37	17.93	24.15	12.46	9.598	sp|Q9BX66|SRBS1_HUMAN	Sorbin and SH3 domain-containing protein 1 OS=Homo sapiens GN=SORBS1 PE=1 SV=2	HUMAN	9	#N/A	0.993086	0.935257	1.7471	0.00170812	1.78777	0.00483197		1.00696	0.93526	1.7567	0.00313225	1.80655	0.00625831		0.572378	0.00170812	0.569251	0.00313225	1.01774	0.838215		0.559356	0.00483196	0.553542	0.00625831	0.982571	0.838215
713	16.36	17.77	40.23	29.59	28.24	sp|O00515|LAD1_HUMAN	Ladinin-1 OS=Homo sapiens GN=LAD1 PE=1 SV=2	HUMAN	9	#N/A	0.98262	0.786811	0.827998	0.0229113	0.831239	0.0630195		1.01769	0.786812	0.846097	0.0976897	0.852893	0.232139		1.20773	0.0229113	1.1819	0.0976897	0.997082	0.974641		1.20302	0.0630195	1.17248	0.232139	1.00293	0.974641
714	16.36	17.64	68.87	57.08	54.72	sp|P61019|RAB2A_HUMAN	Ras-related protein Rab-2A OS=Homo sapiens GN=RAB2A PE=1 SV=1	HUMAN	11	#N/A	1.01838	0.79876	0.910643	0.246389	0.870225	0.183542		0.98195	0.79876	0.896312	0.180886	0.861115	0.0936469		1.09812	0.246389	1.11568	0.180886	0.946793	0.537901		1.14913	0.183542	1.16129	0.0936469	1.0562	0.537901
715	16.34	25.34	46.52	43.73	41.5	sp|O43488|ARK72_HUMAN	Aflatoxin B1 aldehyde reductase member 2 OS=Homo sapiens GN=AKR7A2 PE=1 SV=3	HUMAN	21	#N/A	1.0334	0.879107	1.33024	0.128958	1.25511	0.0917664		0.967678	0.879107	1.29332	0.0643318	1.22843	0.179536		0.751743	0.128958	0.773207	0.0643318	0.942424	0.513472		0.796745	0.0917664	0.814048	0.179536	1.06109	0.513472
716	16.32	19.94	71.71	61.84	51.97	sp|P62269|RS18_HUMAN	40S ribosomal protein S18 OS=Homo sapiens GN=RPS18 PE=1 SV=3	HUMAN	13	#N/A	0.986038	0.882871	1.24073	0.186239	1.21901	0.197156		1.01416	0.882873	1.26211	0.0701656	1.24757	0.0673181		0.805978	0.186239	0.792325	0.0701655	0.982672	0.815565		0.820339	0.197156	0.801559	0.0673181	1.01763	0.815565
717	16.32	19.3	30.73	19.86	14.77	sp|Q9NSD9|SYFB_HUMAN	Phenylalanyl-tRNA synthetase beta chain OS=Homo sapiens GN=FARSB PE=1 SV=3	HUMAN	8	#N/A	0.96047	0.514774	0.839434	0.26333	0.80336	0.0972189		1.04116	0.514775	0.875726	0.452218	0.843572	0.26781		1.19128	0.26333	1.14191	0.452218	0.960982	0.629583		1.24477	0.0972188	1.18544	0.26781	1.0406	0.629582
718	16.31	17.62	64.9	56.25	52.4	sp|P52943|CRIP2_HUMAN	Cysteine-rich protein 2 OS=Homo sapiens GN=CRIP2 PE=1 SV=1	HUMAN	8	#N/A	0.968466	0.754721	1.06513	0.306344	1.03853	0.754081		1.03256	0.754722	1.10415	0.251244	1.08396	0.450722		0.938849	0.306344	0.905672	0.251244	0.968243	0.765626		0.962896	0.754081	0.92254	0.450722	1.0328	0.765626
719	16.3	23.71	46.5	33.92	29.37	sp|Q96I24|FUBP3_HUMAN	Far upstream element-binding protein 3 OS=Homo sapiens GN=FUBP3 PE=1 SV=2	HUMAN	12	#N/A	1.0579	0.44376	1.4497	0.0492015	1.46979	0.000180553		0.945271	0.443759	1.36775	0.0602396	1.39784	0.00223222		0.689797	0.0492015	0.731127	0.0602396	1.01024	0.946738		0.680368	0.000180553	0.71539	0.00223221	0.989859	0.946738
720	16.3	19.17	23.72	15.16	11.63	sp|Q8WWM7|ATX2L_HUMAN	Ataxin-2-like protein OS=Homo sapiens GN=ATXN2L PE=1 SV=2	HUMAN	8	#N/A	1.03126	0.590398	0.832138	0.162025	0.857094	0.179961		0.969692	0.590397	0.806268	0.0790547	0.836234	0.0927344		1.20172	0.162025	1.24028	0.0790547	1.02564	0.734582		1.16673	0.179961	1.19584	0.0927344	0.974997	0.734582
721	16.27	18.99	63.18	50.25	50.25	sp|P49721|PSB2_HUMAN	Proteasome subunit beta type-2 OS=Homo sapiens GN=PSMB2 PE=1 SV=1	HUMAN	13	#N/A	0.929874	0.40716	1.10538	0.308028	1.10742	0.341541		1.07542	0.40716	1.19118	0.0112929	1.20028	0.00969545		0.904667	0.308028	0.839503	0.0112929	0.996225	0.945343		0.902999	0.341541	0.83314	0.00969545	1.00379	0.945343
722	16.24	19.3	76.34	76.34	58.06	sp|P05109|S10A8_HUMAN	Protein S100-A8 OS=Homo sapiens GN=S100A8 PE=1 SV=1	HUMAN	28	P05109	1.01134	0.845486	0.306738	0.190925	0.133465	2.3369e-05		0.988792	0.845485	0.332599	0.231308	0.133393	3.52506e-05		3.26011	0.190925	3.00662	0.231308	0.90881	0.921282		7.49262	2.3369e-05	7.49662	3.52506e-05	1.10034	0.921282
723	16.2	18.3	35.73	21.07	19.73	sp|P35659|DEK_HUMAN	Protein DEK OS=Homo sapiens GN=DEK PE=1 SV=1	HUMAN	9	#N/A	1.06529	0.38546	0.824544	0.0878764	0.885728	0.111996		0.938712	0.38546	0.776878	0.102572	0.840562	0.0923831		1.21279	0.0878764	1.2872	0.102572	1.06864	0.631514		1.12901	0.111996	1.18968	0.0923832	0.93577	0.631514
724	16.19	21.27	31.94	19.55	14.06	sp|O95757|HS74L_HUMAN	Heat shock 70 kDa protein 4L OS=Homo sapiens GN=HSPA4L PE=1 SV=2	HUMAN	9	#N/A	1.0106	0.925219	1.17413	0.156735	1.0297	0.746647		0.989514	0.925219	1.16416	0.100374	1.02653	0.76631		0.851693	0.156735	0.858985	0.100374	0.872243	0.217251		0.97116	0.746647	0.974155	0.76631	1.14647	0.217251
725	16.18	27.43	60	60	53.06	sp|P27348|1433T_HUMAN	14-3-3 protein theta OS=Homo sapiens GN=YWHAQ PE=1 SV=1	HUMAN	28	#N/A	0.944024	0.502021	0.779665	0.0341204	0.815157	0.118703		1.0593	0.502022	0.826532	0.249413	0.864349	0.457759		1.2826	0.0341204	1.20987	0.249413	1.0394	0.625987		1.22676	0.118703	1.15694	0.457759	0.962089	0.625987
726	16.12	17.56	46.63	43.52	43.52	sp|P61586|RHOA_HUMAN	Transforming protein RhoA OS=Homo sapiens GN=RHOA PE=1 SV=1	HUMAN	12	#N/A	1.01504	0.812859	0.995502	0.963112	1.01695	0.872683		0.98518	0.812858	0.983109	0.878831	1.01128	0.918827		1.00452	0.963112	1.01718	0.878831	1.01711	0.798962		0.983338	0.872683	0.988846	0.918827	0.98318	0.798962
727	16.1	17.47	52.58	37.56	30.05	sp|P16403|H12_HUMAN	Histone H1.2 OS=Homo sapiens GN=HIST1H1C PE=1 SV=2	HUMAN	9	P16403	1.1462		0.745952		0.899916			0.872447		0.652446		0.791441			1.34057		1.5327		1.19848			1.11121		1.26352		0.834393
728	16.07	18.7	11.75	8.281	6.309	sp|O95487|SC24B_HUMAN	Protein transport protein Sec24B OS=Homo sapiens GN=SEC24B PE=1 SV=2	HUMAN	8	#N/A	1.01073	0.882033	1.28327	0.0561416	1.20643	0.161827		0.989389	0.882032	1.26812	0.139712	1.19941	0.233076		0.779259	0.0561416	0.78857	0.139712	0.931895	0.188598		0.828888	0.161827	0.833746	0.233076	1.07308	0.188598
729	16.07	18.29	54.91	44.2	40.63	sp|Q00688|FKBP3_HUMAN	Peptidyl-prolyl cis-trans isomerase FKBP3 OS=Homo sapiens GN=FKBP3 PE=1 SV=1	HUMAN	13	#N/A	1.0349	0.747932	0.962661	0.764395	1.04548	0.548395		0.966279	0.747932	0.931326	0.316155	1.02061	0.74572		1.03879	0.764395	1.07374	0.316155	1.08467	0.37893		0.956502	0.548395	0.979809	0.74572	0.921941	0.37893
730	16.06	16.16	34.02	29.88	29.88	sp|P51884|LUM_HUMAN	Lumican OS=Homo sapiens GN=LUM PE=1 SV=2	HUMAN	9	P51884	0.994158	0.938971	0.798762	0.0953813	0.760462	0.00426466		1.00588	0.938973	0.804997	0.0814682	0.771147	0.00472483		1.25194	0.0953813	1.24224	0.0814682	0.944799	0.53662		1.31499	0.00426466	1.29677	0.00472483	1.05843	0.536619
731	16.05	17.61	81.13	81.13	81.13	sp|P0CG05|LAC2_HUMAN	Ig lambda-2 chain C regions OS=Homo sapiens GN=IGLC2 PE=1 SV=1	HUMAN	21	#N/A	0.834782	0.331747	0.408065	0.0733039	0.564898	0.112999		1.19792	0.331747	0.490018	0.0920257	0.682484	0.220568		2.45059	0.0733039	2.04074	0.0920257	1.37337	0.236777		1.77023	0.112999	1.46524	0.220568	0.728137	0.236777
732	16.05	16.78	23.04	11.74	11.19	sp|P55157|MTP_HUMAN	Microsomal triglyceride transfer protein large subunit OS=Homo sapiens GN=MTTP PE=1 SV=1	HUMAN	8	#N/A	1.05524	0.474062	0.785598	0.00365309	0.69289	0.00373152		0.94765	0.474061	0.747322	0.00613822	0.662597	0.0153369		1.27292	0.00365309	1.33811	0.00613822	0.873348	0.234878		1.44323	0.00373152	1.50921	0.0153369	1.14502	0.234878
733	16.04	24.85	60.16	55.69	50.81	sp|Q04917|1433F_HUMAN	14-3-3 protein eta OS=Homo sapiens GN=YWHAH PE=1 SV=4	HUMAN	24	#N/A	0.866026	0.0320227	0.645593	0.00116282	0.680613	0.000173528		1.1547	0.0320228	0.746818	0.00433898	0.793099	0.00338866		1.54896	0.00116282	1.33901	0.00433898	1.04891	0.399169		1.46926	0.000173528	1.26088	0.00338866	0.953373	0.39917
734	16.03	17.85	51.72	51.72	51.72	sp|P00915|CAH1_HUMAN	Carbonic anhydrase 1 OS=Homo sapiens GN=CA1 PE=1 SV=2	HUMAN	18	P00915	0.976228	0.614414	1.12529	0.332589	1.03702	0.697792		1.02435	0.614415	1.15552	0.265644	1.06983	0.480096		0.888659	0.332589	0.865412	0.265644	0.915183	0.246537		0.964304	0.697792	0.934731	0.480095	1.09268	0.246536
735	16.02	17.73	47.95	46.72	44.26	sp|P09417|DHPR_HUMAN	Dihydropteridine reductase OS=Homo sapiens GN=QDPR PE=1 SV=2	HUMAN	10	#N/A	0.897463	0.122863	1.73085	0.0012439	1.63949	0.00377527		1.11425	0.122863	1.93389	6.75525e-05	1.84282	0.000234879		0.577752	0.0012439	0.517091	6.75524e-05	0.943108	0.314009		0.609948	0.00377527	0.542648	0.000234879	1.06032	0.314008
736	16	18.21	29	14.64	12.06	sp|Q9Y4F1|FARP1_HUMAN	FERM, RhoGEF and pleckstrin domain-containing protein 1 OS=Homo sapiens GN=FARP1 PE=1 SV=1	HUMAN	10	#N/A	1.1065	0.364559	1.31776	0.0270179	1.1889	0.0592641		0.903751	0.364559	1.19312	0.12024	1.08284	0.462635		0.758866	0.0270179	0.83814	0.12024	0.893538	0.114499		0.841112	0.0592641	0.923493	0.462635	1.11915	0.114499
737	16	16	56.9	56.9	56.9	sp|Q9Y5S9|RBM8A_HUMAN	RNA-binding protein 8A OS=Homo sapiens GN=RBM8A PE=1 SV=1	HUMAN	11	#N/A	1.0049	0.955226	0.725523	0.0921977	0.826791	0.0381541		0.995123	0.955226	0.721882	0.0479389	0.828843	0.0988176		1.37831	0.0921977	1.38527	0.0479389	1.13727	0.415128		1.2095	0.0381541	1.2065	0.0988176	0.879297	0.415128
738	15.99	18.74	32.03	24.53	15.16	sp|P46060|RAGP1_HUMAN	Ran GTPase-activating protein 1 OS=Homo sapiens GN=RANGAP1 PE=1 SV=1	HUMAN	8	#N/A	0.966966	0.574928	0.913654	0.366154	0.904	0.242935		1.03416	0.574928	0.946868	0.550513	0.942284	0.330486		1.09451	0.366154	1.05611	0.550514	0.985403	0.823542		1.10619	0.242934	1.06125	0.330486	1.01481	0.823542
739	15.98	18.9	26.38	19.46	13.12	sp|Q08945|SSRP1_HUMAN	FACT complex subunit SSRP1 OS=Homo sapiens GN=SSRP1 PE=1 SV=1	HUMAN	9	#N/A	1.01596	0.77743	0.891939	0.154637	0.930387	0.347808		0.984294	0.77743	0.880879	0.150865	0.923363	0.256537		1.12115	0.154637	1.13523	0.150866	1.03636	0.707423		1.07482	0.347807	1.083	0.256537	0.96492	0.707423
740	15.97	18.05	31.26	19.78	17.7	sp|O60826|CCD22_HUMAN	Coiled-coil domain-containing protein 22 OS=Homo sapiens GN=CCDC22 PE=1 SV=1	HUMAN	9	#N/A	0.920258	0.367123	1.22802	0.0360645	1.16479	0.119583		1.08665	0.367124	1.33778	0.0466975	1.27391	0.0380309		0.814317	0.0360645	0.747509	0.0466975	0.942662	0.402993		0.858525	0.119583	0.784983	0.0380309	1.06083	0.402993
741	15.96	18.68	56.54	45.33	42.52	sp|P27635|RL10_HUMAN	60S ribosomal protein L10 OS=Homo sapiens GN=RPL10 PE=1 SV=4	HUMAN	12	#N/A	1.05165	0.482876	1.31027	0.0137621	1.28783	0.0205148		0.950884	0.482876	1.24976	0.0137444	1.23286	0.0144779		0.7632	0.0137621	0.800155	0.0137444	0.977126	0.669749		0.776499	0.0205148	0.811121	0.0144779	1.02341	0.669748
742	15.96	16.98	26.1	12.39	9.43	sp|Q92888|ARHG1_HUMAN	Rho guanine nucleotide exchange factor 1 OS=Homo sapiens GN=ARHGEF1 PE=1 SV=2	HUMAN	8	Q92888	1.06765	0.664832	1.02661	0.861554	1.14476	0.338327		0.936637	0.664832	0.963819	0.76037	1.08182	0.37004		0.974079	0.861554	1.03754	0.76037	1.11147	0.249233		0.873545	0.338327	0.924371	0.37004	0.899711	0.249233
743	15.92	18.05	25.23	19.96	19.96	sp|Q9NP74|PALMD_HUMAN	Palmdelphin OS=Homo sapiens GN=PALMD PE=1 SV=1	HUMAN	10	#N/A	1.05498	0.615137	1.72999	0.0302418	1.64284	0.0164872		0.947885	0.615137	1.64722	0.00829965	1.57885	0.00216731		0.578039	0.0302418	0.607085	0.00829965	0.949513	0.489966		0.608701	0.0164872	0.633373	0.00216731	1.05317	0.489966
744	15.89	16.94	84.91	84.91	80.19	sp|P01834|IGKC_HUMAN	Ig kappa chain C region OS=Homo sapiens GN=IGKC PE=1 SV=1	HUMAN	50	#N/A	0.92402	0.39613	0.386227	0.00718387	0.455916	0.00176942		1.08223	0.396131	0.414327	0.00299701	0.494868	0.000542212		2.58915	0.00718387	2.41355	0.00299701	1.19081	0.129136		2.19338	0.00176942	2.02074	0.000542212	0.839767	0.129136
745	15.88	16.66	32.99	31.27	29.21	sp|Q9Y365|PCTL_HUMAN	PCTP-like protein OS=Homo sapiens GN=STARD10 PE=2 SV=2	HUMAN	8	#N/A	1.01176	0.84075	1.27323	0.0296536	1.26004	0.0171856		0.988375	0.84075	1.25944	0.102729	1.25383	0.0459064		0.785405	0.0296536	0.794002	0.102729	0.983813	0.766706		0.793628	0.0171857	0.797556	0.0459063	1.01645	0.766706
746	15.86	17.88	51.23	44.33	33	sp|P40429|RL13A_HUMAN	60S ribosomal protein L13a OS=Homo sapiens GN=RPL13A PE=1 SV=2	HUMAN	9	#N/A	0.9717	0.796509	1.27718	0.176389	1.27437	0.0670178		1.02912	0.79651	1.31542	0.0109968	1.32417	0.0019703		0.782972	0.176389	0.760215	0.0109968	1.00376	0.955957		0.7847	0.0670178	0.755191	0.0019703	0.996255	0.955957
747	15.8	16.5	37.69	28.97	26.41	sp|Q9P0Z9|SOX_HUMAN	Peroxisomal sarcosine oxidase OS=Homo sapiens GN=PIPOX PE=2 SV=2	HUMAN	10	#N/A	1.17592	0.152816	2.14037	0.00895166	2.11906	0.00817849		0.850402	0.152816	1.85173	0.01129	1.83793	0.00996286		0.467208	0.00895166	0.540035	0.01129	0.980904	0.722947		0.471908	0.00817849	0.544089	0.00996286	1.01947	0.722946
748	15.79	18.2	33.82	25.52	24.27	sp|Q13547|HDAC1_HUMAN	Histone deacetylase 1 OS=Homo sapiens GN=HDAC1 PE=1 SV=1	HUMAN	10	#N/A	0.979784	0.812097	0.982441	0.826598	0.896351	0.340907		1.02063	0.812098	1.00544	0.937295	0.921867	0.276203		1.01787	0.826598	0.994588	0.937294	0.906047	0.202017		1.11563	0.340907	1.08475	0.276203	1.1037	0.202017
749	15.79	17.71	32.34	15.05	12.67	sp|O76094|SRP72_HUMAN	Signal recognition particle 72 kDa protein OS=Homo sapiens GN=SRP72 PE=1 SV=3	HUMAN	8	#N/A	0.998055	0.972101	1.28301	0.0194744	1.23201	0.0283729		1.00195	0.972101	1.28846	0.0190473	1.24613	0.00983229		0.779415	0.0194744	0.776119	0.0190472	0.956955	0.410466		0.811681	0.028373	0.802487	0.00983228	1.04498	0.410466
750	15.79	17.55	33.33	21.75	21.75	sp|P50440|GATM_HUMAN	Glycine amidinotransferase, mitochondrial OS=Homo sapiens GN=GATM PE=1 SV=1	HUMAN	9	#N/A	0.963059	0.600604	0.987935	0.92547	1.04201	0.738963		1.03836	0.600604	1.02971	0.824868	1.09038	0.501914		1.01221	0.92547	0.971147	0.824868	1.04965	0.629493		0.959685	0.738963	0.917113	0.501914	0.952703	0.629493
751	15.63	17.58	22.59	12.15	7.692	sp|P46019|KPB2_HUMAN	Phosphorylase b kinase regulatory subunit alpha, liver isoform OS=Homo sapiens GN=PHKA2 PE=1 SV=1	HUMAN	8	#N/A	1.08844	0.442961	2.05474	0.00076205	2.0415	0.000338881		0.918746	0.442961	1.9199	0.000356856	1.9104	8.21021e-05		0.486681	0.00076205	0.520859	0.000356856	0.982724	0.74106		0.489835	0.000338881	0.523449	8.2102e-05	1.01758	0.74106
752	15.61	18.12	44.19	25.87	19.77	sp|Q13247|SFRS6_HUMAN	Splicing factor, arginine/serine-rich 6 OS=Homo sapiens GN=SFRS6 PE=1 SV=2	HUMAN	10	#N/A	0.972974	0.750777	0.964214	0.721352	0.939681	0.648017		1.02778	0.750777	0.993385	0.939745	0.971845	0.800563		1.03711	0.721352	1.00666	0.939745	0.965646	0.719913		1.06419	0.648017	1.02897	0.800564	1.03558	0.719913
753	15.61	17.61	49.24	47.35	42.05	sp|P40261|NNMT_HUMAN	Nicotinamide N-methyltransferase OS=Homo sapiens GN=NNMT PE=1 SV=1	HUMAN	16	#N/A	0.959365	0.734989	3.94594	6.91315e-05	3.60985	0.000127015		1.04236	0.734989	4.17121	3.9136e-05	3.84615	0.000237699		0.253425	6.91315e-05	0.239739	3.9136e-05	0.917753	0.417972		0.27702	0.000127015	0.26	0.000237699	1.08962	0.417972
754	15.61	17.52	21.6	14.64	11.84	sp|Q15020|SART3_HUMAN	Squamous cell carcinoma antigen recognized by T-cells 3 OS=Homo sapiens GN=SART3 PE=1 SV=1	HUMAN	9	Q15020	1.04076	0.466934	0.939522	0.582117	0.969214	0.729343		0.960836	0.466934	0.904781	0.406633	0.936094	0.463462		1.06437	0.582117	1.10524	0.406633	1.0305	0.684795		1.03176	0.729343	1.06827	0.463462	0.970403	0.684796
755	15.55	16.96	25.2	23.6	19	sp|P05155|IC1_HUMAN	Plasma protease C1 inhibitor OS=Homo sapiens GN=SERPING1 PE=1 SV=2	HUMAN	10	P05155	1.07569	0.263449	0.525544	0.238155	0.518348	4.12992e-05		0.929634	0.263449	0.526937	0.242503	0.486168	6.11238e-05		1.90279	0.238155	1.89776	0.242503	1.01504	0.980452		1.9292	4.12992e-05	2.0569	6.11238e-05	0.985185	0.980452
756	15.54	16.6	28.28	26.67	21.41	sp|P04217|A1BG_HUMAN	Alpha-1B-glycoprotein OS=Homo sapiens GN=A1BG PE=1 SV=3	HUMAN	7	P04217	0.921139	0.224146	0.595473	0.335045	0.519578	0.000293577		1.08561	0.224146	0.68163	0.480415	0.570456	0.00219214		1.67934	0.335045	1.46707	0.480415	1.01535	0.979463		1.92464	0.000293577	1.75298	0.00219214	0.984885	0.979463
757	15.52	16.14	36.58	34.23	31.88	sp|P50053|KHK_HUMAN	Ketohexokinase OS=Homo sapiens GN=KHK PE=1 SV=1	HUMAN	10	#N/A	0.935213	0.416485	2.99154	0.000284354	2.92192	0.000192204		1.06928	0.416486	3.17803	0.000166018	3.12314	7.56507e-05		0.334276	0.000284354	0.314661	0.000166018	0.976096	0.645508		0.342241	0.000192204	0.320191	7.56507e-05	1.02449	0.645508
758	15.5	18.09	31	26.25	24	sp|Q92734|TFG_HUMAN	Protein TFG OS=Homo sapiens GN=TFG PE=1 SV=2	HUMAN	8	#N/A	1.0289	0.792406	1.21312	0.0853705	1.18934	0.216464		0.971913	0.792405	1.18376	0.14646	1.16628	0.205029		0.824321	0.0853705	0.844763	0.14646	0.975594	0.687607		0.840804	0.216464	0.857429	0.205029	1.02502	0.687606
759	15.49	22.66	19.8	6.358	4.47	sp|P12111|CO6A3_HUMAN	Collagen alpha-3(VI) chain OS=Homo sapiens GN=COL6A3 PE=1 SV=4	HUMAN	10	P12111	0.965929	0.547745	0.81185	0.0305705	0.82244	0.0224929		1.03527	0.547745	0.844769	0.129862	0.860046	0.112515		1.23175	0.0305705	1.18376	0.129862	1.00732	0.888502		1.21589	0.0224929	1.16273	0.112515	0.992735	0.888502
760	15.48	17.43	60.55	51.83	45.41	sp|Q15907|RB11B_HUMAN	Ras-related protein Rab-11B OS=Homo sapiens GN=RAB11B PE=1 SV=4	HUMAN	10	#N/A	1.1184	0.0908946	1.02775	0.749488	1.03951	0.6093		0.894137	0.0908946	0.920759	0.232096	0.937008	0.523873		0.973001	0.749488	1.08606	0.232096	1.00566	0.945633		0.961996	0.609301	1.06723	0.523873	0.994371	0.945633
761	15.47	17.12	36.04	26.59	23.08	sp|Q13867|BLMH_HUMAN	Bleomycin hydrolase OS=Homo sapiens GN=BLMH PE=1 SV=1	HUMAN	11	Q13867	1.0797	0.408163	0.744417	0.0414434	0.811179	0.155407		0.926187	0.408163	0.693254	0.0150393	0.757173	0.00378498		1.34333	0.0414434	1.44247	0.0150393	1.08873	0.363965		1.23277	0.155407	1.3207	0.00378498	0.918499	0.363965
762	15.43	18.46	20.66	10.81	8.887	sp|Q27J81|INF2_HUMAN	Inverted formin-2 OS=Homo sapiens GN=INF2 PE=1 SV=2	HUMAN	8	#N/A	0.967332	0.704363	1.68033	0.00806224	1.59374	0.00933857		1.03377	0.704363	1.74041	0.00206591	1.65951	0.00318343		0.59512	0.00806224	0.574576	0.00206591	0.940854	0.492145		0.627453	0.00933857	0.602588	0.00318343	1.06286	0.492145
763	15.41	17.47	44.97	39.6	32.55	sp|P25311|ZA2G_HUMAN	Zinc-alpha-2-glycoprotein OS=Homo sapiens GN=AZGP1 PE=1 SV=2	HUMAN	8	P25311	0.974474	0.588762	0.606771	0.0147576	0.633321	0.00144759		1.0262	0.588762	0.60232	0.00660719	0.652063	0.000720743		1.64807	0.0147576	1.66025	0.00660719	1.10926	0.276002		1.57898	0.00144759	1.53359	0.000720743	0.901498	0.276002
764	15.4	16.92	55.56	47.56	39.11	sp|P21266|GSTM3_HUMAN	Glutathione S-transferase Mu 3 OS=Homo sapiens GN=GSTM3 PE=1 SV=3	HUMAN	8	P21266	0.897575	0.0773022	1.28062	0.381093	1.31164	0.00172506		1.11411	0.0773023	1.42024	0.202547	1.47494	9.23289e-05		0.78087	0.381093	0.704108	0.202547	1.01994	0.941895		0.762403	0.00172506	0.677993	9.23288e-05	0.980448	0.941895
765	15.37	16.38	48.47	38.96	33.44	sp|Q15717|ELAV1_HUMAN	ELAV-like protein 1 OS=Homo sapiens GN=ELAVL1 PE=1 SV=2	HUMAN	11	#N/A	0.953601	0.572441	0.911889	0.603937	1.00229	0.984559		1.04866	0.572441	0.957576	0.6973	1.0603	0.336006		1.09662	0.603937	1.0443	0.6973	1.09446	0.313907		0.997718	0.984559	0.943131	0.336006	0.913692	0.313907
766	15.34	17.98	37.13	21.41	14.34	sp|P12081|SYHC_HUMAN	Histidyl-tRNA synthetase, cytoplasmic OS=Homo sapiens GN=HARS PE=1 SV=2	HUMAN	7	#N/A	1.08966	0.374835	1.13499	0.148798	1.09281	0.337101		0.917719	0.374835	1.04397	0.676855	1.01345	0.894162		0.881064	0.148798	0.957877	0.676855	0.959062	0.404584		0.915073	0.337101	0.98673	0.894162	1.04269	0.404583
767	15.34	17.37	40.12	37.96	33.33	sp|Q9NUQ9|FA49B_HUMAN	Protein FAM49B OS=Homo sapiens GN=FAM49B PE=1 SV=1	HUMAN	9	#N/A	1.07296	0.56905	0.728088	0.0229169	0.749682	0.0575027		0.932003	0.56905	0.680971	0.0165505	0.704017	0.00747443		1.37346	0.0229169	1.46849	0.0165505	1.02678	0.880513		1.3339	0.0575027	1.42042	0.00747443	0.973916	0.880513
768	15.31	17.62	34.9	26.17	20.13	sp|P63151|2ABA_HUMAN	Serine/threonine-protein phosphatase 2A 55 kDa regulatory subunit B alpha isoform OS=Homo sapiens GN=PPP2R2A PE=1 SV=1	HUMAN	8	#N/A	0.882143	0.0918201	0.965943	0.763385	0.99357	0.939311		1.1336	0.0918202	1.09669	0.374011	1.13582	0.167011		1.03526	0.763385	0.911837	0.374011	1.0247	0.743573		1.00647	0.939311	0.880424	0.167011	0.975894	0.743574
769	15.27	17.43	20.4	10.2	7.559	sp|O14776|TCRG1_HUMAN	Transcription elongation regulator 1 OS=Homo sapiens GN=TCERG1 PE=1 SV=2	HUMAN	7	#N/A	1.06896	0.761792	0.955408	0.786645	0.987302	0.891266		0.935489	0.761791	0.892182	0.227268	0.928296	0.613281		1.04667	0.786645	1.12085	0.227268	1.0279	0.779392		1.01286	0.891266	1.07724	0.613281	0.972862	0.779392
770	15.26	16.41	19.58	13.56	13.56	sp|Q86TI2|DPP9_HUMAN	Dipeptidyl peptidase 9 OS=Homo sapiens GN=DPP9 PE=1 SV=3	HUMAN	8	#N/A	0.917044	0.182711	0.867039	0.0626972	0.917338	0.265605		1.09046	0.182711	0.947715	0.367718	1.00958	0.913901		1.15335	0.0626972	1.05517	0.367718	1.05157	0.665097		1.09011	0.265605	0.990513	0.913901	0.950963	0.665097
771	15.25	18.17	19.71	11.81	11.81	sp|O60879|DIAP2_HUMAN	Protein diaphanous homolog 2 OS=Homo sapiens GN=DIAPH2 PE=1 SV=1	HUMAN	10	O60879	0.997315	0.980701	1.05272	0.702418	1.16483	0.292814		1.00269	0.980701	1.05316	0.648916	1.17053	0.170731		0.94992	0.702418	0.949523	0.648916	1.09659	0.329754		0.858492	0.292814	0.854312	0.170731	0.911919	0.329754
772	15.25	15.93	33.33	31.3	31.3	sp|P02749|APOH_HUMAN	Beta-2-glycoprotein 1 OS=Homo sapiens GN=APOH PE=1 SV=3	HUMAN	9	P02749	0.979131	0.896605	0.451196	0.335518	0.443782	0.00979412		1.02131	0.896605	0.475856	0.379422	0.455862	0.00175972		2.21633	0.335518	2.10148	0.379422	1.08248	0.93357		2.25336	0.00979412	2.19365	0.00175972	0.923801	0.93357
773	15.24	17.39	27.22	20.15	19.06	sp|Q96C11|FGGY_HUMAN	FGGY carbohydrate kinase domain-containing protein OS=Homo sapiens GN=FGGY PE=1 SV=2	HUMAN	8	#N/A	1.10362	0.706249	2.28163	0.00106538	2.33925	0.00496841		0.906107	0.706249	2.0683	0.00271863	2.13474	0.00594647		0.438283	0.00106538	0.483489	0.00271863	1.02851	0.804141		0.427488	0.00496841	0.468441	0.00594647	0.97228	0.804141
774	15.22	18.56	31.11	23.25	15.73	sp|Q9UH65|SWP70_HUMAN	Switch-associated protein 70 OS=Homo sapiens GN=SWAP70 PE=1 SV=1	HUMAN	8	#N/A	1.06734	0.270025	1.09113	0.472974	0.932304	0.412366		0.936906	0.270025	1.02619	0.834288	0.880444	0.141429		0.91648	0.472974	0.974478	0.834288	0.850185	0.142603		1.07261	0.412366	1.13579	0.141429	1.17622	0.142603
775	15.19	17.49	58.38	49.75	40.1	sp|P36969|GPX4_HUMAN	Phospholipid hydroperoxide glutathione peroxidase, mitochondrial OS=Homo sapiens GN=GPX4 PE=1 SV=3	HUMAN	7	#N/A	0.936038	0.430827	1.19318	0.181822	1.2548	0.0849115		1.06833	0.430827	1.27853	0.0204776	1.35178	0.00612288		0.838097	0.181822	0.782147	0.0204776	1.04368	0.573984		0.79694	0.0849115	0.739767	0.00612288	0.958149	0.573984
776	15.19	17.11	32.15	16.54	14.35	sp|Q9Y2W1|TR150_HUMAN	Thyroid hormone receptor-associated protein 3 OS=Homo sapiens GN=THRAP3 PE=1 SV=2	HUMAN	9	#N/A	1.07037	0.363211	1.06758	0.584116	1.06765	0.426721		0.934256	0.363211	1.00173	0.988282	1.00595	0.955741		0.936701	0.584116	0.998267	0.988282	0.994605	0.958235		0.93664	0.426721	0.994086	0.955741	1.00542	0.958235
777	15.17	17.27	72.41	59.77	52.87	sp|P07108|ACBP_HUMAN	Acyl-CoA-binding protein OS=Homo sapiens GN=DBI PE=1 SV=2	HUMAN	28	#N/A	0.952469	0.582755	1.51144	0.0874384	1.55741	0.0363728		1.0499	0.582756	1.59024	0.0178138	1.65042	0.00584838		0.661622	0.0874384	0.628836	0.0178138	1.03477	0.632865		0.642092	0.0363728	0.605905	0.00584838	0.966398	0.632865
778	15.15	17.23	29.38	22.7	18.86	sp|P61221|ABCE1_HUMAN	ATP-binding cassette sub-family E member 1 OS=Homo sapiens GN=ABCE1 PE=1 SV=1	HUMAN	8	#N/A	0.974439	0.610147	1.30998	0.0155679	1.25142	0.0173162		1.02623	0.610147	1.34682	0.00889389	1.29508	0.00350956		0.76337	0.0155679	0.742489	0.00889389	0.950366	0.335806		0.799095	0.0173162	0.772152	0.00350956	1.05223	0.335806
779	15.14	16.45	24.81	19.11	19.11	sp|O95834|EMAL2_HUMAN	Echinoderm microtubule-associated protein-like 2 OS=Homo sapiens GN=EML2 PE=1 SV=1	HUMAN	11	#N/A	1.07441	0.617222	0.884101	0.169085	0.876804	0.194877		0.930744	0.617222	0.82745	0.28167	0.824351	0.300245		1.13109	0.169085	1.20853	0.28167	0.984533	0.881085		1.14051	0.194877	1.21308	0.300246	1.01571	0.881085
780	15.13	16.2	61	45.64	38.59	sp|P20618|PSB1_HUMAN	Proteasome subunit beta type-1 OS=Homo sapiens GN=PSMB1 PE=1 SV=2	HUMAN	10	#N/A	1.00831	0.933245	1.17244	0.0755547	1.14991	0.193611		0.991756	0.933245	1.16737	0.0592922	1.15311	0.02134		0.852924	0.0755547	0.856625	0.0592921	0.976278	0.70911		0.869631	0.193611	0.867222	0.02134	1.0243	0.709109
781	15.1	18.55	17.93	12.08	8.171	sp|Q8WX93|PALLD_HUMAN	Palladin OS=Homo sapiens GN=PALLD PE=1 SV=2	HUMAN	8	#N/A	1.01793	0.825791	0.642996	0.000533702	0.65287	0.000610269		0.98239	0.82579	0.63318	0.00109475	0.646303	0.00199527		1.55522	0.000533702	1.57933	0.00109475	1.00749	0.87848		1.5317	0.000610269	1.54726	0.00199527	0.992563	0.878482
782	15.08	16.67	40.37	39.76	39.76	sp|Q7L5N1|CSN6_HUMAN	COP9 signalosome complex subunit 6 OS=Homo sapiens GN=COPS6 PE=1 SV=1	HUMAN	9	#N/A	1.02242	0.860239	0.846425	0.337025	0.934636	0.742152		0.978075	0.860239	0.839035	0.296869	0.926445	0.636322		1.18144	0.337025	1.19185	0.296869	1.09655	0.44359		1.06993	0.742152	1.0794	0.636322	0.911951	0.44359
783	15.06	17.71	27.97	19.46	14.19	sp|P51812|KS6A3_HUMAN	Ribosomal protein S6 kinase alpha-3 OS=Homo sapiens GN=RPS6KA3 PE=1 SV=1	HUMAN	8	#N/A	1.12579	0.404065	1.06514	0.680045	1.13865	0.409014		0.888263	0.404065	0.949338	0.573995	1.02088	0.746262		0.938847	0.680045	1.05337	0.573995	1.06414	0.353492		0.878236	0.409014	0.979549	0.746262	0.939726	0.353492
784	15.06	16.39	48.15	43.21	35.19	sp|O60493|SNX3_HUMAN	Sorting nexin-3 OS=Homo sapiens GN=SNX3 PE=1 SV=3	HUMAN	8	#N/A	0.955388	0.629663	1.29092	0.0206173	1.27394	0.0526747		1.04669	0.629663	1.35636	0.000916149	1.34721	0.00492553		0.774641	0.0206173	0.737269	0.000916148	0.980114	0.748869		0.784964	0.0526748	0.742276	0.00492553	1.02029	0.748869
785	15.05	17.72	32.99	18.12	16.07	sp|Q08380|LG3BP_HUMAN	Galectin-3-binding protein OS=Homo sapiens GN=LGALS3BP PE=1 SV=1	HUMAN	8	Q08380	0.993548	0.914708	0.776213	0.00578476	0.835328	0.07889		1.00649	0.914708	0.784497	0.0563987	0.847399	0.212811		1.28831	0.00578476	1.2747	0.0563987	1.06773	0.368375		1.19713	0.07889	1.18008	0.212811	0.936565	0.368376
786	15.05	17.21	35.58	31.29	29.45	sp|Q9NQG5|RPR1B_HUMAN	Regulation of nuclear pre-mRNA domain-containing protein 1B OS=Homo sapiens GN=RPRD1B PE=1 SV=1	HUMAN	8	#N/A	1.04142	0.471909	1.02645	0.648409	1.05576	0.505398		0.96023	0.471909	0.988963	0.877633	1.01798	0.838327		0.974232	0.648409	1.01116	0.877633	1.02267	0.687259		0.947187	0.505398	0.982339	0.838327	0.977831	0.68726
787	15.03	17.32	24.52	15.07	15.07	sp|P16435|NCPR_HUMAN	NADPH--cytochrome P450 reductase OS=Homo sapiens GN=POR PE=1 SV=2	HUMAN	9	#N/A	1.03376	0.71142	1.1676	0.440881	1.1555	0.378756		0.967338	0.71142	1.13806	0.494567	1.1295	0.398616		0.856461	0.440881	0.878691	0.494567	0.998727	0.983061		0.865427	0.378756	0.885347	0.398616	1.00127	0.98305
788	15.02	25.37	49.62	42.53	40.76	sp|P31153|METK2_HUMAN	S-adenosylmethionine synthase isoform type-2 OS=Homo sapiens GN=MAT2A PE=1 SV=1	HUMAN	17	#N/A	1.01808	0.765472	0.925245	0.485128	0.983316	0.780948		0.982245	0.765471	0.910077	0.296675	0.976405	0.699893		1.08079	0.485128	1.09881	0.296674	1.06062	0.462944		1.01697	0.780948	1.02417	0.699893	0.942847	0.462945
789	14.98	16.76	58.12	47.86	45.3	sp|P25787|PSA2_HUMAN	Proteasome subunit alpha type-2 OS=Homo sapiens GN=PSMA2 PE=1 SV=2	HUMAN	14	#N/A	1.12207	0.383912	1.43912	0.0524336	1.44951	0.0151761		0.891212	0.383912	1.28612	0.0127665	1.30245	0.0531844		0.694871	0.0524336	0.777536	0.0127665	1.00171	0.987136		0.689888	0.0151761	0.767785	0.0531844	0.998292	0.987136
790	14.98	16	41.43	33.02	33.02	sp|Q13630|FCL_HUMAN	GDP-L-fucose synthase OS=Homo sapiens GN=TSTA3 PE=1 SV=1	HUMAN	9	#N/A	0.813573	0.0050537	1.04466	0.770555	1.15316	0.260172		1.22915	0.00505371	1.28393	0.161977	1.42629	0.0218713		0.957252	0.770555	0.778858	0.161976	1.10328	0.311159		0.867183	0.260172	0.701122	0.0218713	0.906387	0.311159
791	14.97	15.65	58.66	38.16	38.16	sp|A6ND91|ASPD_HUMAN	Putative L-aspartate dehydrogenase OS=Homo sapiens GN=ASPDH PE=2 SV=2	HUMAN	10	#N/A	0.983352	0.88456	2.77674	0.00175579	2.82068	0.00262304		1.01693	0.884561	2.8621	0.0027059	2.92366	0.0041924		0.360135	0.00175579	0.349394	0.0027059	1.00744	0.901881		0.354525	0.00262304	0.342036	0.0041924	0.992617	0.901883
792	14.95	15.98	58.44	58.44	53.25	sp|P63241|IF5A1_HUMAN	Eukaryotic translation initiation factor 5A-1 OS=Homo sapiens GN=EIF5A PE=1 SV=2	HUMAN	14	#N/A	0.972838	0.850729	1.11255	0.52041	1.11657	0.485424		1.02792	0.850729	1.1444	0.267793	1.15592	0.240687		0.898838	0.52041	0.873822	0.267793	1.00313	0.970505		0.895596	0.485424	0.865113	0.240686	0.996878	0.970505
793	14.9	16.1	42.2	38.3	36.52	sp|P09012|SNRPA_HUMAN	U1 small nuclear ribonucleoprotein A OS=Homo sapiens GN=SNRPA PE=1 SV=3	HUMAN	9	#N/A	1.17968	0.294219	1.03896	0.869774	1.04936	0.838673		0.84769	0.294219	0.876943	0.374795	0.890666	0.447627		0.962499	0.869774	1.14033	0.374795	1.0061	0.924341		0.952959	0.838673	1.12276	0.447627	0.993941	0.924341
794	14.87	18.04	24.33	17.58	10.96	sp|Q16666|IF16_HUMAN	Gamma-interferon-inducible protein 16 OS=Homo sapiens GN=IFI16 PE=1 SV=3	HUMAN	7	#N/A	0.938505	0.328855	0.937079	0.671115	0.889393	0.163172		1.06553	0.328855	0.998768	0.991422	0.955363	0.579445		1.06715	0.671115	1.00123	0.991422	0.949118	0.644832		1.12436	0.163172	1.04672	0.579445	1.05361	0.644832
795	14.83	17.75	46.64	33.58	31.72	sp|Q15691|MARE1_HUMAN	Microtubule-associated protein RP/EB family member 1 OS=Homo sapiens GN=MAPRE1 PE=1 SV=3	HUMAN	10	#N/A	0.978404	0.804021	0.608767	0.00140304	0.688622	0.00186865		1.02207	0.804021	0.622826	0.0132517	0.707887	0.0161044		1.64266	0.00140304	1.60558	0.0132517	1.12586	0.112516		1.45218	0.00186865	1.41265	0.0161044	0.888206	0.112516
796	14.83	17	29.46	24.45	22.65	sp|P05546|HEP2_HUMAN	Heparin cofactor 2 OS=Homo sapiens GN=SERPIND1 PE=1 SV=3	HUMAN	10	P05546	0.969302	0.642835	0.603774	0.000557605	0.648799	0.00930106		1.03167	0.642835	0.622446	0.000158016	0.672267	0.00118214		1.65625	0.000557605	1.60656	0.000158016	1.06748	0.454227		1.54131	0.00930106	1.4875	0.00118214	0.936782	0.454227
797	14.82	16.43	67.76	51.4	51.4	sp|Q92882|OSTF1_HUMAN	Osteoclast-stimulating factor 1 OS=Homo sapiens GN=OSTF1 PE=1 SV=2	HUMAN	9	#N/A	1.10644	0.729908	0.933978	0.263092	1.03721	0.53296		0.903802	0.729908	0.848161	0.584719	0.941877	0.85234		1.07069	0.263092	1.17902	0.584719	1.10385	0.120541		0.964127	0.53296	1.06171	0.85234	0.905922	0.120541
798	14.79	17.31	18.11	11.11	8.395	sp|Q9UBN7|HDAC6_HUMAN	Histone deacetylase 6 OS=Homo sapiens GN=HDAC6 PE=1 SV=2	HUMAN	8	#N/A	0.902539	0.154118	1.42799	0.00463834	1.32056	0.0596386		1.10799	0.154118	1.5847	9.6304e-05	1.47264	0.00252906		0.700287	0.00463834	0.631034	9.6304e-05	0.916841	0.307698		0.757257	0.0596386	0.679054	0.00252906	1.0907	0.307698
799	14.77	16.52	15.48	11.16	7.911	sp|Q9UBG0|MRC2_HUMAN	C-type mannose receptor 2 OS=Homo sapiens GN=MRC2 PE=1 SV=1	HUMAN	9	#N/A	1.00704	0.936126	0.693199	0.0274389	0.695453	0.00170153		0.99301	0.936126	0.69233	0.0187694	0.696677	0.00276759		1.44259	0.0274389	1.4444	0.0187694	1.0002	0.998587		1.43791	0.00170153	1.43538	0.00276759	0.999797	0.998587
800	14.76	16.15	26.05	18.49	18.49	sp|Q9Y5X1|SNX9_HUMAN	Sorting nexin-9 OS=Homo sapiens GN=SNX9 PE=1 SV=1	HUMAN	8	#N/A	0.997593	0.97395	1.1453	0.223258	1.04124	0.671473		1.00241	0.97395	1.15256	0.308496	1.05257	0.634157		0.873135	0.223258	0.867635	0.308496	0.90528	0.26443		0.960389	0.671473	0.950053	0.634157	1.10463	0.264429
801	14.75	15.48	26.25	21	19.57	sp|P14324|FPPS_HUMAN	Farnesyl pyrophosphate synthase OS=Homo sapiens GN=FDPS PE=1 SV=4	HUMAN	16	#N/A	0.987248	0.826299	0.434933	0.000761849	0.555123	0.000293183		1.01292	0.826299	0.438613	0.000138003	0.565083	6.19138e-05		2.29921	0.000761849	2.27992	0.000138003	1.26737	0.0390392		1.8014	0.000293183	1.76965	6.19138e-05	0.789034	0.0390392
802	14.74	16.02	31.46	26.74	24.72	sp|P60228|EIF3E_HUMAN	Eukaryotic translation initiation factor 3 subunit E OS=Homo sapiens GN=EIF3E PE=1 SV=1	HUMAN	10	#N/A	0.890289	0.158389	0.952591	0.595226	0.934008	0.322398		1.12323	0.15839	1.07354	0.535004	1.05908	0.358972		1.04977	0.595226	0.931495	0.535003	0.976471	0.807586		1.07065	0.322398	0.944217	0.358972	1.0241	0.807586
803	14.73	17.03	45.79	30.84	28.97	sp|P22087|FBRL_HUMAN	rRNA 2'-O-methyltransferase fibrillarin OS=Homo sapiens GN=FBL PE=1 SV=2	HUMAN	9	#N/A	1.05433	0.555152	1.37353	0.0548379	1.23397	0.089232		0.948468	0.555152	1.30381	0.0495518	1.17997	0.146121		0.728051	0.0548379	0.766983	0.0495518	0.894097	0.206049		0.810392	0.089232	0.847482	0.146121	1.11845	0.206049
804	14.68	17.88	40.17	31.34	29.34	sp|P17612|KAPCA_HUMAN	cAMP-dependent protein kinase catalytic subunit alpha OS=Homo sapiens GN=PRKACA PE=1 SV=2	HUMAN	12	#N/A	0.929061	0.182509	0.908369	0.550362	1.01237	0.930385		1.07636	0.182509	0.972709	0.808999	1.09573	0.354498		1.10088	0.550362	1.02806	0.808999	1.11901	0.0830869		0.987777	0.930385	0.912637	0.354498	0.893647	0.0830869
805	14.66	18.16	29.74	17.48	17.48	sp|Q86XP3|DDX42_HUMAN	ATP-dependent RNA helicase DDX42 OS=Homo sapiens GN=DDX42 PE=1 SV=1	HUMAN	11	#N/A	1.01708	0.85624	1.07683	0.441843	1.07803	0.446145		0.983203	0.85624	1.06135	0.416888	1.0695	0.154241		0.928651	0.441843	0.942197	0.416888	0.995608	0.945883		0.927618	0.446145	0.935016	0.154241	1.00441	0.945883
806	14.63	16.19	44.64	44.64	42.91	sp|O43396|TXNL1_HUMAN	Thioredoxin-like protein 1 OS=Homo sapiens GN=TXNL1 PE=1 SV=3	HUMAN	8	#N/A	0.945939	0.401216	0.820844	0.14669	0.872659	0.0898361		1.05715	0.401216	0.870112	0.335192	0.929494	0.396398		1.21826	0.14669	1.14928	0.335192	1.06194	0.472723		1.14592	0.0898361	1.07585	0.396398	0.941677	0.472723
807	14.62	16.71	18.44	10.64	7.004	sp|Q9Y2A7|NCKP1_HUMAN	Nck-associated protein 1 OS=Homo sapiens GN=NCKAP1 PE=1 SV=1	HUMAN	7	#N/A	1.00107	0.991342	0.957479	0.767894	1.07506	0.559367		0.998931	0.991342	0.956242	0.558222	1.08104	0.37235		1.04441	0.767894	1.04576	0.558222	1.11673	0.244378		0.930181	0.559367	0.925039	0.37235	0.895469	0.244378
808	14.61	17.22	33.87	22.94	20.07	sp|Q9NUQ6|SPS2L_HUMAN	SPATS2-like protein OS=Homo sapiens GN=SPATS2L PE=1 SV=2	HUMAN	9	#N/A	0.955258	0.414786	1.07821	0.426133	0.960141	0.618259		1.04684	0.414786	1.13003	0.281122	1.01199	0.90484		0.927464	0.426133	0.884929	0.281122	0.888073	0.315391		1.04151	0.618258	0.988148	0.904839	1.12603	0.315391
809	14.59	16.11	37.98	25.95	22.71	sp|Q13177|PAK2_HUMAN	Serine/threonine-protein kinase PAK 2 OS=Homo sapiens GN=PAK2 PE=1 SV=3	HUMAN	8	#N/A	1.01941	0.871226	0.824971	0.148083	0.803813	0.133173		0.980961	0.871226	0.811146	0.0201499	0.794818	0.0155643		1.21216	0.148083	1.23282	0.0201499	0.967752	0.571995		1.24407	0.133173	1.25815	0.0155643	1.03332	0.571994
810	14.57	15.92	80.92	75	62.5	sp|P22392|NDKB_HUMAN	Nucleoside diphosphate kinase B OS=Homo sapiens GN=NME2 PE=1 SV=1	HUMAN	19	#N/A	0.854283	0.183044	0.682414	0.00591363	0.710689	0.00400841		1.17057	0.183045	0.80099	0.0141201	0.846416	0.168343		1.46538	0.00591363	1.24846	0.0141201	1.04131	0.670715		1.40708	0.00400841	1.18145	0.168343	0.960332	0.670715
811	14.57	15.86	35.71	26.62	26.62	sp|O95861|BPNT1_HUMAN	3'(2'),5'-bisphosphate nucleotidase 1 OS=Homo sapiens GN=BPNT1 PE=1 SV=1	HUMAN	8	#N/A	1.07108	0.390096	1.14428	0.847851	1.03483	0.701615		0.933635	0.390096	1.0737	0.917133	0.973253	0.816731		0.873913	0.847851	0.931359	0.917133	0.90165	0.887365		0.966344	0.701615	1.02748	0.816731	1.10908	0.887365
812	14.55	15.62	23.03	14.16	11.37	sp|Q9HCE1|MOV10_HUMAN	Putative helicase MOV-10 OS=Homo sapiens GN=MOV10 PE=1 SV=2	HUMAN	7	#N/A	1.03363	0.568742	0.963444	0.731205	1.06925	0.369146		0.967467	0.568741	0.934547	0.474167	1.04243	0.41931		1.03794	0.731205	1.07004	0.474168	1.10351	0.100146		0.935232	0.369146	0.959299	0.41931	0.906199	0.100146
813	14.55	15.35	42.71	38.64	36.95	sp|Q14749|GNMT_HUMAN	Glycine N-methyltransferase OS=Homo sapiens GN=GNMT PE=1 SV=3	HUMAN	8	#N/A	0.994962	0.94669	2.52589	0.000385541	2.42132	0.000416275		1.00506	0.946693	2.54756	0.000126355	2.45145	0.000177008		0.3959	0.000385541	0.392532	0.000126355	0.952331	0.340286		0.412997	0.000416275	0.407922	0.000177008	1.05006	0.340286
814	14.54	15.99	30.22	21.61	21.61	sp|O15355|PPM1G_HUMAN	Protein phosphatase 1G OS=Homo sapiens GN=PPM1G PE=1 SV=1	HUMAN	8	O15355	0.988594	0.907893	0.776478	0.0264361	0.704474	0.00625816		1.01154	0.907893	0.787499	0.05783	0.716998	0.020368		1.28787	0.0264361	1.26984	0.05783	0.9	0.464665		1.4195	0.00625816	1.39471	0.020368	1.11111	0.464665
815	14.53	17.79	35.16	23.07	18.71	sp|O60488|ACSL4_HUMAN	Long-chain-fatty-acid--CoA ligase 4 OS=Homo sapiens GN=ACSL4 PE=1 SV=2	HUMAN	12	#N/A	0.912666	0.254677	0.493362	0.467432	0.386082	0.000543489		1.09569	0.254677	0.567932	0.581223	0.425658	0.0014335		2.02691	0.467432	1.76077	0.581223	1.17557	0.890605		2.59012	0.000543489	2.3493	0.0014335	0.850648	0.890605
816	14.5	17.08	44.86	36.99	36.99	sp|P50135|HNMT_HUMAN	Histamine N-methyltransferase OS=Homo sapiens GN=HNMT PE=1 SV=1	HUMAN	17	#N/A	0.925121	0.461142	1.5349	0.0235648	1.56053	0.00946591		1.08094	0.461142	1.66235	0.0124992	1.69913	0.0013228		0.651509	0.0235648	0.601559	0.0124992	1.01508	0.895213		0.640809	0.00946591	0.588536	0.0013228	0.985142	0.895214
817	14.45	16.12	25	17.18	15.49	sp|Q13492|PICAL_HUMAN	Phosphatidylinositol-binding clathrin assembly protein OS=Homo sapiens GN=PICALM PE=1 SV=2	HUMAN	8	#N/A	0.939537	0.48854	1.07229	0.305761	1.12622	0.0904856		1.06435	0.48854	1.14353	0.200947	1.20737	0.0506688		0.932583	0.305761	0.874488	0.200946	1.04374	0.447656		0.887927	0.0904856	0.828249	0.0506687	0.958097	0.447657
818	14.44	14.99	30.02	21.12	17.28	sp|P10809|CH60_HUMAN	60 kDa heat shock protein, mitochondrial OS=Homo sapiens GN=HSPD1 PE=1 SV=2	HUMAN	7	#N/A	0.872644	0.22704	0.81169	0.75235	0.736606	0.625265		1.14594	0.22704	0.854479	0.815213	0.857339	0.810067		1.232	0.75235	1.1703	0.815213	1.00809	0.994329		1.35758	0.625265	1.1664	0.810067	0.991975	0.994329
819	14.37	16.11	31.98	22.27	15.79	sp|Q99615|DNJC7_HUMAN	DnaJ homolog subfamily C member 7 OS=Homo sapiens GN=DNAJC7 PE=1 SV=2	HUMAN	7	Q99615	0.942166	0.423626	0.911248	0.27064	0.892276	0.238118		1.06138	0.423627	0.970441	0.714275	0.956356	0.707235		1.0974	0.27064	1.03046	0.714276	0.973141	0.772632		1.12073	0.238118	1.04563	0.707235	1.0276	0.772632
820	14.32	16.47	45.1	37.98	37.98	sp|Q15599|NHRF2_HUMAN	Na(+)/H(+) exchange regulatory cofactor NHE-RF2 OS=Homo sapiens GN=SLC9A3R2 PE=1 SV=2	HUMAN	10	#N/A	1.04246	0.471159	1.77194	0.00619714	1.7295	0.00723599		0.959266	0.471159	1.69337	0.0170519	1.66672	0.0219794		0.564353	0.00619714	0.590538	0.0170519	0.968779	0.635258		0.578201	0.00723599	0.599982	0.0219794	1.03223	0.635257
821	14.32	15.39	35.33	30.84	30.84	sp|Q92905|CSN5_HUMAN	COP9 signalosome complex subunit 5 OS=Homo sapiens GN=COPS5 PE=1 SV=4	HUMAN	9	Q92905	0.941944	0.51645	0.956897	0.402122	0.996693	0.966164		1.06163	0.516451	1.02058	0.73499	1.06763	0.467623		1.04504	0.402122	0.979839	0.73499	1.03348	0.595657		1.00332	0.966164	0.936652	0.467623	0.967602	0.595657
822	14.3	15.89	34.87	24.66	18.3	sp|Q8NCA5|FA98A_HUMAN	Protein FAM98A OS=Homo sapiens GN=FAM98A PE=1 SV=1	HUMAN	7	#N/A	0.951836	0.50484	0.954386	0.631928	1.13528	0.342925		1.0506	0.50484	1.00484	0.951456	1.20209	0.189697		1.04779	0.631928	0.995179	0.951453	1.18008	0.168084		0.88084	0.342925	0.831883	0.189697	0.847401	0.168084
823	14.28	17.94	25.25	7.423	5.059	sp|Q14980|NUMA1_HUMAN	Nuclear mitotic apparatus protein 1 OS=Homo sapiens GN=NUMA1 PE=1 SV=2	HUMAN	8	#N/A	0.955003	0.552544	0.997872	0.973906	0.920485	0.319862		1.04712	0.552544	1.04913	0.666425	0.971124	0.780861		1.00213	0.973906	0.95317	0.666425	0.917093	0.447535		1.08638	0.319862	1.02973	0.780861	1.0904	0.447535
824	14.27	29.52	51.76	46.13	40.14	sp|P06753|TPM3_HUMAN	Tropomyosin alpha-3 chain OS=Homo sapiens GN=TPM3 PE=1 SV=1	HUMAN	18	#N/A	1.12088	0.456341	0.641218	0.0192571	0.617117	0.0136426		0.892153	0.456341	0.575295	0.0195721	0.558577	0.0121215		1.55953	0.0192571	1.73824	0.0195721	0.95501	0.58756		1.62044	0.0136426	1.79026	0.0121215	1.04711	0.587559
825	14.27	14.69	33.96	31.76	25.16	sp|P11908|PRPS2_HUMAN	Ribose-phosphate pyrophosphokinase 2 OS=Homo sapiens GN=PRPS2 PE=1 SV=2	HUMAN	9	#N/A	1.03855	0.715305	1.17245	0.41703	1.18165	0.163873		0.962881	0.715305	1.13157	0.409866	1.1473	0.370919		0.852916	0.41703	0.883727	0.409866	1.00109	0.993457		0.846274	0.163873	0.871615	0.370919	0.998914	0.993457
826	14.23	17.16	33.85	24.23	20.77	sp|Q01581|HMCS1_HUMAN	Hydroxymethylglutaryl-CoA synthase, cytoplasmic OS=Homo sapiens GN=HMGCS1 PE=1 SV=2	HUMAN	10	#N/A	1.17805	0.0479377	1.03892	0.711339	1.1177	0.229628		0.848861	0.0479377	0.884444	0.315208	0.955982	0.661602		0.962538	0.711339	1.13065	0.315208	1.07483	0.578946		0.894694	0.229628	1.04604	0.661602	0.930381	0.578946
827	14.23	16.23	47.97	43.24	43.24	sp|O60869|EDF1_HUMAN	Endothelial differentiation-related factor 1 OS=Homo sapiens GN=EDF1 PE=1 SV=1	HUMAN	10	#N/A	1.01615	0.880421	0.892765	0.508372	0.962188	0.835177		0.984107	0.880421	0.882187	0.295755	0.955479	0.691328		1.12012	0.508372	1.13355	0.295755	1.0713	0.359808		1.0393	0.835177	1.04659	0.691328	0.933444	0.359809
828	14.21	14.57	58.51	51.87	45.23	sp|P28066|PSA5_HUMAN	Proteasome subunit alpha type-5 OS=Homo sapiens GN=PSMA5 PE=1 SV=3	HUMAN	9	#N/A	1.03773	0.83163	1.11397	0.318548	1.20151	0.179734		0.963641	0.83163	1.07348	0.676642	1.16437	0.264607		0.897688	0.318548	0.931549	0.676642	1.07233	0.252067		0.832284	0.179734	0.858833	0.264607	0.932547	0.252067
829	14.19	15.63	22.72	14.49	13.72	sp|P19827|ITIH1_HUMAN	Inter-alpha-trypsin inhibitor heavy chain H1 OS=Homo sapiens GN=ITIH1 PE=1 SV=3	HUMAN	8	P19827	1.02478	0.839048	0.806853	0.0546906	0.761174	0.105536		0.975819	0.839048	0.7933	0.120441	0.752482	0.155519		1.23938	0.0546906	1.26056	0.120441	0.936067	0.573079		1.31376	0.105536	1.32894	0.155519	1.0683	0.573079
830	14.18	16.1	14.07	7.843	6.053	sp|Q2M389|WAHS7_HUMAN	WASH complex subunit 7 OS=Homo sapiens GN=KIAA1033 PE=1 SV=2	HUMAN	7	#N/A	1.05892	0.571181	1.17873	0.804563	1.0661	0.796759		0.944356	0.571181	1.15428	0.825942	1.0248	0.92146		0.848369	0.804563	0.866337	0.825942	1.12248	0.856383		0.937995	0.796759	0.975796	0.92146	0.890886	0.856383
831	14.17	15.8	62.15	58.76	50.85	sp|P62633|CNBP_HUMAN	Cellular nucleic acid-binding protein OS=Homo sapiens GN=CNBP PE=1 SV=1	HUMAN	11	#N/A	0.904965	0.353323	1.2938	0.0267011	1.19502	0.0614397		1.10502	0.353323	1.43126	0.0114255	1.33076	0.0204947		0.772919	0.0267011	0.698684	0.0114255	0.917594	0.44489		0.836809	0.0614397	0.751448	0.0204947	1.08981	0.44489
832	14.16	16.07	20.04	11.95	9.923	sp|O95373|IPO7_HUMAN	Importin-7 OS=Homo sapiens GN=IPO7 PE=1 SV=1	HUMAN	8	#N/A	0.984914	0.777218	0.921163	0.232207	0.895433	0.136849		1.01532	0.777218	0.937944	0.428411	0.916213	0.129487		1.08558	0.232207	1.06616	0.428411	0.966537	0.676045		1.11678	0.136849	1.09145	0.129487	1.03462	0.676045
833	14.16	14.66	25.3	13.87	10.95	sp|O43747|AP1G1_HUMAN	AP-1 complex subunit gamma-1 OS=Homo sapiens GN=AP1G1 PE=1 SV=5	HUMAN	8	#N/A	1.0259	0.658867	1.04046	0.748762	0.997007	0.972913		0.974751	0.658867	1.0177	0.901127	0.981137	0.860522		0.961116	0.748762	0.982606	0.901127	0.952112	0.576397		1.003	0.972913	1.01923	0.860522	1.0503	0.576397
834	14.13	17.03	34.15	26.1	21.71	sp|P43034|LIS1_HUMAN	Platelet-activating factor acetylhydrolase IB subunit alpha OS=Homo sapiens GN=PAFAH1B1 PE=1 SV=2	HUMAN	8	#N/A	0.982629	0.743174	1.05891	0.603411	1.10467	0.227665		1.01768	0.743175	1.07865	0.42036	1.13376	0.107032		0.944367	0.603411	0.927087	0.42036	1.04122	0.580492		0.905245	0.227665	0.882019	0.107032	0.960408	0.580492
835	14.13	14.38	21.56	17.32	17.32	sp|Q9UMX0|UBQL1_HUMAN	Ubiquilin-1 OS=Homo sapiens GN=UBQLN1 PE=1 SV=2	HUMAN	8	#N/A	1.01968	0.920027	1.08213	0.819987	1.10064	0.755384		0.980704	0.920027	1.06812	0.699548	1.08926	0.510388		0.924104	0.819987	0.936222	0.699548	1.00635	0.971065		0.908563	0.755384	0.918052	0.510388	0.99369	0.971065
836	14.11	16.49	30	18.96	18.75	sp|P20711|DDC_HUMAN	Aromatic-L-amino-acid decarboxylase OS=Homo sapiens GN=DDC PE=1 SV=1	HUMAN	9	#N/A	1.03061	0.706418	1.36517	0.00740308	1.35432	0.000284909		0.970303	0.706417	1.32874	0.0105831	1.32454	0.0056582		0.732509	0.00740308	0.75259	0.0105831	0.98385	0.82995		0.738379	0.00028491	0.75498	0.0056582	1.01641	0.82995
837	14.09	14.5	34.89	22	17.78	sp|Q8IUZ5|AT2L2_HUMAN	Alanine--glyoxylate aminotransferase 2-like 2 OS=Homo sapiens GN=AGXT2L2 PE=2 SV=1	HUMAN	7	#N/A	1.05446	0.391153	2.70718	0.00025625	2.55535	0.0002838		0.948356	0.391152	2.54912	0.0013651	2.41582	0.00238231		0.369389	0.00025625	0.392292	0.0013651	0.938278	0.354682		0.391335	0.0002838	0.413938	0.00238231	1.06578	0.354681
838	14.07	15.87	27.59	25.67	20.31	sp|P30040|ERP29_HUMAN	Endoplasmic reticulum resident protein 29 OS=Homo sapiens GN=ERP29 PE=1 SV=4	HUMAN	7	#N/A	1.13279	0.0552603	0.536788	0.000563887	0.699517	0.00748521		0.882773	0.0552602	0.475375	0.000254204	0.621698	0.000825847		1.86293	0.000563887	2.1036	0.000254204	1.30186	0.00378163		1.42956	0.00748521	1.6085	0.000825847	0.76813	0.00378164
839	14.05	15.95	37.15	31.58	29.72	sp|P56470|LEG4_HUMAN	Galectin-4 OS=Homo sapiens GN=LGALS4 PE=1 SV=1	HUMAN	15	#N/A	0.990393	0.932314	0.698986	0.0312113	0.761494	0.103295		1.0097	0.932314	0.707833	0.0129626	0.774585	0.00339453		1.43064	0.0312113	1.41276	0.0129626	1.08343	0.377812		1.31321	0.103295	1.29101	0.00339453	0.922994	0.377813
840	14.05	15.28	42.47	29.3	23.66	sp|O60547|GMDS_HUMAN	GDP-mannose 4,6 dehydratase OS=Homo sapiens GN=GMDS PE=1 SV=1	HUMAN	8	#N/A	0.939363	0.30526	0.949039	0.723589	0.900755	0.14205		1.06455	0.305261	1.01146	0.925594	0.966125	0.556655		1.0537	0.723589	0.988671	0.925594	0.945514	0.585957		1.11018	0.14205	1.03506	0.556655	1.05763	0.585956
841	14.05	14.42	52.86	52.38	47.62	sp|Q96IU4|ABHEB_HUMAN	Abhydrolase domain-containing protein 14B OS=Homo sapiens GN=ABHD14B PE=1 SV=1	HUMAN	17	#N/A	0.885327	0.126182	1.83786	0.000253806	1.88769	0.000910034		1.12953	0.126182	2.08371	1.22157e-05	2.14911	0.000218253		0.54411	0.000253806	0.479914	1.22157e-05	1.02186	0.733231		0.529748	0.000910034	0.465309	0.000218253	0.978612	0.733232
842	14.02	17.75	56.63	53.01	43.37	sp|P39687|AN32A_HUMAN	Acidic leucine-rich nuclear phosphoprotein 32 family member A OS=Homo sapiens GN=ANP32A PE=1 SV=1	HUMAN	10	#N/A	0.942386	0.467454	0.616766	0.00283202	0.666144	0.00459868		1.06114	0.467455	0.656919	0.00479845	0.715208	0.0259406		1.62136	0.00283202	1.52226	0.00479845	1.07489	0.371193		1.50118	0.00459867	1.39819	0.0259406	0.930326	0.371193
843	14.01	16.04	65.71	65.71	65.71	sp|P10599|THIO_HUMAN	Thioredoxin OS=Homo sapiens GN=TXN PE=1 SV=3	HUMAN	17	P10599	0.94794	0.736651	1.20599	0.0512506	1.19858	0.0473074		1.05492	0.736651	1.27578	0.109185	1.27919	0.121236		0.829196	0.0512506	0.783834	0.109185	0.995157	0.947037		0.834324	0.0473074	0.781744	0.121236	1.00487	0.947037
844	14	15.76	51.92	42.95	31.41	sp|P62750|RL23A_HUMAN	60S ribosomal protein L23a OS=Homo sapiens GN=RPL23A PE=1 SV=1	HUMAN	10	#N/A	1.21686	0.0987011	1.2809	0.264407	1.41378	0.0938737		0.821787	0.0987011	1.05938	0.688205	1.17712	0.180452		0.780703	0.264407	0.943944	0.688204	1.10923	0.0985955		0.707324	0.0938737	0.849533	0.180453	0.901524	0.0985956
845	13.99	15.11	19.95	12.98	12.98	sp|P00488|F13A_HUMAN	Coagulation factor XIII A chain OS=Homo sapiens GN=F13A1 PE=1 SV=4	HUMAN	8	P00488	0.916596	0.293718	0.487796	0.218232	0.543429	0.000926769		1.09099	0.293718	0.537145	0.299845	0.597852	0.00925121		2.05003	0.218232	1.8617	0.299845	1.18471	0.79029		1.84017	0.000926769	1.67265	0.00925121	0.844086	0.79029
846	13.97	15.4	41.67	41.67	41.67	sp|O75347|TBCA_HUMAN	Tubulin-specific chaperone A OS=Homo sapiens GN=TBCA PE=1 SV=3	HUMAN	9	#N/A	1.12059	0.420024	1.17457	0.459957	1.23419	0.314175		0.89239	0.420024	1.05059	0.715594	1.11363	0.264701		0.851378	0.459957	0.951848	0.715594	1.04557	0.556209		0.810247	0.314175	0.897967	0.264701	0.956415	0.55621
847	13.97	14.98	35.76	34.38	27.78	sp|Q8NCW5|AIBP_HUMAN	Apolipoprotein A-I-binding protein OS=Homo sapiens GN=APOA1BP PE=1 SV=2	HUMAN	7	#N/A	1.02588	0.886661	0.870524	0.297442	0.854208	0.199445		0.97477	0.88666	0.848737	0.346052	0.827366	0.247426		1.14873	0.297442	1.17822	0.346052	0.952015	0.527582		1.17068	0.199445	1.20865	0.247426	1.0504	0.527582
848	13.95	16.53	27.91	22.54	18.25	sp|P32189|GLPK_HUMAN	Glycerol kinase OS=Homo sapiens GN=GK PE=1 SV=3	HUMAN	8	#N/A	1.01859	0.865244	1.43256	0.0561359	1.43295	0.0249685		0.98175	0.865244	1.42056	0.0230645	1.42359	0.00579743		0.698051	0.0561359	0.703948	0.0230645	0.988324	0.839453		0.697863	0.0249685	0.702451	0.00579743	1.01181	0.839452
849	13.93	15.53	42.08	41.25	35.83	sp|P30711|GSTT1_HUMAN	Glutathione S-transferase theta-1 OS=Homo sapiens GN=GSTT1 PE=1 SV=4	HUMAN	10	#N/A	0.953354	0.57391	1.7829	0.00871817	1.74246	0.00187053		1.04893	0.57391	1.87332	0.00165387	1.83869	0.000399607		0.560885	0.00871817	0.533813	0.00165387	0.97035	0.719348		0.573902	0.00187053	0.543865	0.000399607	1.03056	0.719348
850	13.93	14.58	43.64	29.09	29.09	sp|O94903|PROSC_HUMAN	Proline synthase co-transcribed bacterial homolog protein OS=Homo sapiens GN=PROSC PE=1 SV=1	HUMAN	8	#N/A	0.932547	0.687087	1.44527	0.00868938	1.2266	0.104156		1.07233	0.687087	1.55314	0.0136736	1.32355	0.139912		0.69191	0.00868938	0.643857	0.0136736	0.84884	0.326545		0.815264	0.104156	0.755543	0.139912	1.17808	0.326544
851	13.92	16.02	37.5	37.5	29.69	sp|P32969|RL9_HUMAN	60S ribosomal protein L9 OS=Homo sapiens GN=RPL9 PE=1 SV=1	HUMAN	7	#N/A	1.00688	0.929059	1.25593	0.0882761	1.2836	0.0369131		0.99317	0.929059	1.25172	0.117683	1.28724	0.0388684		0.796223	0.0882761	0.798898	0.117683	1.01865	0.790708		0.779056	0.0369131	0.776856	0.0388684	0.981688	0.790708
852	13.91	16.81	29.64	14.74	14.74	sp|Q567U6|CCD93_HUMAN	Coiled-coil domain-containing protein 93 OS=Homo sapiens GN=CCDC93 PE=1 SV=2	HUMAN	9	#N/A	1.07297	0.330997	1.28249	0.00303279	1.24573	0.0107037		0.931989	0.330997	1.19923	0.00638072	1.17155	0.0162219		0.779735	0.00303279	0.833866	0.00638072	0.964936	0.490421		0.802745	0.0107037	0.853573	0.0162218	1.03634	0.49042
853	13.9	36.67	48.1	46.76	45.19	sp|P31150|GDIA_HUMAN	Rab GDP dissociation inhibitor alpha OS=Homo sapiens GN=GDI1 PE=1 SV=2	HUMAN	23	P31150	0.996778	0.966224	0.844811	0.188554	0.785303	0.112817		1.00323	0.966228	0.84775	0.0412751	0.791089	0.0444788		1.1837	0.188554	1.17959	0.0412751	0.919463	0.441547		1.27339	0.112817	1.26408	0.0444788	1.08759	0.441547
854	13.88	15.71	41.83	30.19	21.33	sp|Q99873|ANM1_HUMAN	Protein arginine N-methyltransferase 1 OS=Homo sapiens GN=PRMT1 PE=1 SV=2	HUMAN	8	#N/A	0.990667	0.931332	0.833415	0.153148	0.849952	0.283976		1.00942	0.931332	0.841868	0.111013	0.86147	0.157909		1.19988	0.153148	1.18783	0.111014	1.01158	0.813371		1.17654	0.283976	1.16081	0.157909	0.988555	0.813372
855	13.88	15.15	29.95	19.97	18.2	sp|O95671|ASML_HUMAN	N-acetylserotonin O-methyltransferase-like protein OS=Homo sapiens GN=ASMTL PE=1 SV=3	HUMAN	7	O95671	0.985956	0.849813	1.46442	0.0011909	1.24761	0.100421		1.01424	0.849813	1.48879	0.00173086	1.27568	0.0172034		0.682866	0.0011909	0.671686	0.00173086	0.846462	0.154433		0.801529	0.100421	0.783898	0.0172034	1.18139	0.154432
856	13.86	16.42	61.4	48.84	48.37	sp|P61106|RAB14_HUMAN	Ras-related protein Rab-14 OS=Homo sapiens GN=RAB14 PE=1 SV=4	HUMAN	15	#N/A	0.941708	0.478849	1.08877	0.411575	1.2462	0.0679925		1.0619	0.478849	1.16	0.0302534	1.33516	0.00480814		0.918468	0.411575	0.862067	0.0302534	1.13673	0.0521497		0.802441	0.0679925	0.748976	0.00480814	0.879714	0.0521498
857	13.85	15.05	41.4	37.58	33.12	sp|P83731|RL24_HUMAN	60S ribosomal protein L24 OS=Homo sapiens GN=RPL24 PE=1 SV=1	HUMAN	9	#N/A	0.958164	0.462633	0.803077	0.0885171	0.871905	0.0158632		1.04366	0.462633	0.839572	0.145623	0.917332	0.0951498		1.24521	0.0885171	1.19108	0.145624	1.08418	0.370425		1.14691	0.0158632	1.09012	0.0951498	0.92236	0.370425
858	13.81	15.81	42.31	38.14	33.97	sp|Q12904|AIMP1_HUMAN	Aminoacyl tRNA synthase complex-interacting multifunctional protein 1 OS=Homo sapiens GN=AIMP1 PE=1 SV=2	HUMAN	7	#N/A	0.961494	0.495605	1.24663	0.0747543	1.33781	0.0104047		1.04005	0.495605	1.29829	0.0282106	1.4024	0.00177544		0.802159	0.0747543	0.770241	0.0282106	1.06882	0.269499		0.747489	0.0104047	0.713062	0.00177544	0.93561	0.269499
859	13.8	14.65	24.92	15.89	15.11	sp|Q8WVM8|SCFD1_HUMAN	Sec1 family domain-containing protein 1 OS=Homo sapiens GN=SCFD1 PE=1 SV=4	HUMAN	7	#N/A	0.95127	0.841465	0.918973	0.790855	0.808196	0.400624		1.05123	0.841465	0.959472	0.872397	0.856021	0.161256		1.08817	0.790855	1.04224	0.872397	0.882417	0.638405		1.23732	0.400624	1.1682	0.161256	1.13325	0.638405
860	13.7	17.98	33.78	29.95	25.45	sp|O75351|VPS4B_HUMAN	Vacuolar protein sorting-associated protein 4B OS=Homo sapiens GN=VPS4B PE=1 SV=2	HUMAN	9	#N/A	1.04075	0.636976	1.04154	0.567268	1.19934	0.0350905		0.960849	0.636976	1.00264	0.978743	1.16274	0.123675		0.96012	0.567268	0.99737	0.978743	1.14408	0.100843		0.833795	0.0350906	0.860039	0.123675	0.874063	0.100843
861	13.69	14.43	35.26	30.48	30.48	sp|P31689|DNJA1_HUMAN	DnaJ homolog subfamily A member 1 OS=Homo sapiens GN=DNAJA1 PE=1 SV=2	HUMAN	10	#N/A	0.919624	0.584009	1.01952	0.929606	1.06251	0.800032		1.0874	0.584009	1.10864	0.321275	1.16126	0.295373		0.980853	0.929606	0.902006	0.321275	1.03615	0.639062		0.941168	0.800032	0.861137	0.295373	0.965115	0.639062
862	13.66	15	32.43	23.43	23.43	sp|Q9NUU7|DD19A_HUMAN	ATP-dependent RNA helicase DDX19A OS=Homo sapiens GN=DDX19A PE=1 SV=1	HUMAN	8	#N/A	0.870699	0.260368	1.06049	0.640074	1.09404	0.465192		1.1485	0.260368	1.21854	0.114853	1.26836	0.165322		0.942961	0.640074	0.820657	0.114853	1.0309	0.744744		0.914045	0.465192	0.788421	0.165322	0.970029	0.744744
863	13.65	14.88	63.78	55.1	55.1	sp|P30085|KCY_HUMAN	UMP-CMP kinase OS=Homo sapiens GN=CMPK1 PE=1 SV=3	HUMAN	13	#N/A	1.05113	0.667013	1.41548	0.0113192	1.47704	0.00508163		0.951356	0.667013	1.35054	0.00599357	1.42359	0.0377966		0.706473	0.0113192	0.740443	0.00599357	1.04514	0.687436		0.677032	0.00508163	0.702448	0.0377965	0.956814	0.687437
864	13.63	15.21	39.38	35.69	35.69	sp|Q13347|EIF3I_HUMAN	Eukaryotic translation initiation factor 3 subunit I OS=Homo sapiens GN=EIF3I PE=1 SV=1	HUMAN	9	#N/A	1.00324	0.954914	0.796569	0.0470228	0.869985	0.104089		0.996767	0.954914	0.794656	0.00439705	0.874127	0.0290217		1.25538	0.0470228	1.25841	0.00439705	1.08701	0.246764		1.14945	0.104089	1.144	0.0290217	0.919959	0.246765
865	13.61	15.16	47.24	47.24	46.46	sp|P53999|TCP4_HUMAN	Activated RNA polymerase II transcriptional coactivator p15 OS=Homo sapiens GN=SUB1 PE=1 SV=3	HUMAN	10	#N/A	1.17155	0.0368928	0.761618	0.0118019	0.872166	0.126334		0.853567	0.0368928	0.657015	0.0111824	0.756546	0.0239107		1.31299	0.0118019	1.52204	0.0111824	1.13742	0.0818174		1.14657	0.126334	1.3218	0.0239107	0.879185	0.0818175
866	13.57	14.56	38.36	27.4	23.56	sp|Q9Y2Z0|SUGT1_HUMAN	Suppressor of G2 allele of SKP1 homolog OS=Homo sapiens GN=SUGT1 PE=1 SV=3	HUMAN	8	#N/A	1.10966	0.189135	1.13045	0.352853	1.20403	0.0748261		0.901181	0.189135	1.02228	0.7632	1.09354	0.179505		0.884607	0.352853	0.978209	0.7632	1.05688	0.330739		0.830543	0.0748261	0.914463	0.179505	0.94618	0.33074
867	13.56	14.92	16.29	13.93	11.69	sp|Q06033|ITIH3_HUMAN	Inter-alpha-trypsin inhibitor heavy chain H3 OS=Homo sapiens GN=ITIH3 PE=1 SV=2	HUMAN	7	Q06033	0.927041	0.162325	0.551847	0.00135087	0.56556	2.99683e-05		1.0787	0.162325	0.597995	0.00613526	0.615598	0.000402451		1.8121	0.00135087	1.67225	0.00613526	1.02982	0.767985		1.76816	2.99683e-05	1.62444	0.000402451	0.971042	0.767986
868	13.54	15.87	25.27	13.96	12.37	sp|P06681|CO2_HUMAN	Complement C2 OS=Homo sapiens GN=C2 PE=1 SV=2	HUMAN	8	P06681	0.945176	0.51842	0.664231	0.0578268	0.665987	0.0933733		1.058	0.51842	0.700277	0.0887746	0.704116	0.089422		1.5055	0.0578268	1.42801	0.0887746	0.996706	0.97541		1.50153	0.0933733	1.42022	0.089422	1.0033	0.97541
869	13.54	14.64	21.97	13.98	12.46	sp|P52630|STAT2_HUMAN	Signal transducer and activator of transcription 2 OS=Homo sapiens GN=STAT2 PE=1 SV=1	HUMAN	7	#N/A	0.872813	0.19361	1.00077	0.994904	0.902194	0.291254		1.14572	0.19361	1.14838	0.345076	1.04314	0.699219		0.999232	0.994904	0.87079	0.345076	0.897001	0.327141		1.10841	0.291254	0.958646	0.699219	1.11483	0.327141
870	13.53	15.09	28.97	14.48	12.17	sp|P46063|RECQ1_HUMAN	ATP-dependent DNA helicase Q1 OS=Homo sapiens GN=RECQL PE=1 SV=3	HUMAN	8	#N/A	1.03015	0.760831	0.937789	0.711191	0.962366	0.681369		0.970734	0.760831	0.910362	0.483368	0.941875	0.55003		1.06634	0.711191	1.09846	0.483368	1.02365	0.823624		1.03911	0.681369	1.06171	0.55003	0.976893	0.823625
871	13.53	14.14	33.26	26.65	26.65	sp|P49593|PPM1F_HUMAN	Protein phosphatase 1F OS=Homo sapiens GN=PPM1F PE=1 SV=3	HUMAN	8	#N/A	1.06004	0.674116	0.857359	0.388403	0.834103	0.308553		0.94336	0.674116	0.808805	0.424952	0.792063	0.128686		1.16637	0.388403	1.23639	0.424952	0.971533	0.882494		1.19889	0.308553	1.26253	0.128686	1.0293	0.882494
872	13.52	16.47	19.83	8.327	7.873	sp|O60271|JIP4_HUMAN	C-Jun-amino-terminal kinase-interacting protein 4 OS=Homo sapiens GN=SPAG9 PE=1 SV=4	HUMAN	9	#N/A	1.04836	0.353566	1.06507	0.649284	1.04622	0.505014		0.953874	0.353566	1.01905	0.890783	1.0059	0.922809		0.938906	0.649284	0.981306	0.890783	0.977104	0.86447		0.955825	0.505014	0.994133	0.922809	1.02343	0.86447
873	13.52	14.61	62.25	54.97	50.99	sp|P60660|MYL6_HUMAN	Myosin light polypeptide 6 OS=Homo sapiens GN=MYL6 PE=1 SV=2	HUMAN	7	#N/A	0.926787	0.534762	0.929356	0.628632	0.931965	0.56054		1.079	0.534762	1.00682	0.957951	1.01452	0.892188		1.07601	0.628632	0.993226	0.957951	1.00061	0.994667		1.073	0.56054	0.985687	0.892188	0.999391	0.994667
874	13.5	15.46	18.84	12.74	8.737	sp|Q9H0D6|XRN2_HUMAN	5'-3' exoribonuclease 2 OS=Homo sapiens GN=XRN2 PE=1 SV=1	HUMAN	7	Q9H0D6	1.08954	0.370041	1.10462	0.263437	1.02823	0.65181		0.917819	0.370041	1.01504	0.916789	0.953069	0.671877		0.905291	0.263437	0.985185	0.916789	0.92492	0.186779		0.972546	0.65181	1.04924	0.671877	1.08117	0.186778
875	13.49	15.88	20.85	15.72	11.31	sp|P46379|BAT3_HUMAN	Large proline-rich protein BAT3 OS=Homo sapiens GN=BAT3 PE=1 SV=2	HUMAN	10	#N/A	1.0998	0.750421	1.22338	0.339637	1.07046	0.599842		0.909255	0.75042	1.11923	0.450095	0.980857	0.925001		0.817408	0.339637	0.893468	0.450095	0.866179	0.169527		0.934175	0.599842	1.01952	0.925001	1.1545	0.169526
876	13.48	25.82	50	46.07	43.82	sp|Q15365|PCBP1_HUMAN	Poly(rC)-binding protein 1 OS=Homo sapiens GN=PCBP1 PE=1 SV=2	HUMAN	18	#N/A	1.02185	0.779537	1.00407	0.9644	0.944902	0.704103		0.978612	0.779536	0.985276	0.80565	0.931244	0.485053		0.995946	0.9644	1.01494	0.80565	0.933275	0.488517		1.05831	0.704103	1.07383	0.485053	1.0715	0.488516
877	13.46	15.11	32.31	31.38	26.15	sp|Q96CX2|KCD12_HUMAN	BTB/POZ domain-containing protein KCTD12 OS=Homo sapiens GN=KCTD12 PE=1 SV=1	HUMAN	7	#N/A	1.10615	0.10724	0.980423	0.903758	0.857829	0.344898		0.904039	0.10724	0.888932	0.460322	0.783759	0.176054		1.01997	0.903758	1.12495	0.460322	0.871635	0.236846		1.16573	0.344898	1.2759	0.176054	1.14727	0.236846
878	13.44	15.19	35.2	34.69	31.63	sp|P84098|RL19_HUMAN	60S ribosomal protein L19 OS=Homo sapiens GN=RPL19 PE=1 SV=1	HUMAN	10	#N/A	1.16939	0.112627	1.47918	0.115867	1.44727	0.120986		0.855146	0.112627	1.28409	0.14224	1.263	0.153489		0.676049	0.115867	0.77876	0.14224	0.990599	0.874484		0.690956	0.120986	0.791764	0.153489	1.00949	0.874484
879	13.36	18.86	20.55	10.1	8.789	sp|Q68CZ2|TENS3_HUMAN	Tensin-3 OS=Homo sapiens GN=TNS3 PE=1 SV=2	HUMAN	8	Q68CZ2	1.04591	0.664027	1.09787	0.557672	1.21003	0.150391		0.956108	0.664027	1.05115	0.726166	1.16456	0.376536		0.910851	0.557672	0.951341	0.726166	1.09571	0.36895		0.826423	0.150392	0.858696	0.376536	0.912651	0.36895
880	13.36	14.13	48.82	29.63	27.27	sp|Q15274|NADC_HUMAN	Nicotinate-nucleotide pyrophosphorylase [carboxylating] OS=Homo sapiens GN=QPRT PE=1 SV=3	HUMAN	18	#N/A	0.952313	0.377015	0.655183	0.00313359	0.680914	0.000144286		1.05008	0.377015	0.688604	0.000434531	0.720545	0.000642377		1.52629	0.00313359	1.45221	0.000434532	1.03479	0.688246		1.46861	0.000144286	1.38784	0.000642378	0.966382	0.688246
881	13.32	15.19	37.59	37.59	30.34	sp|Q01105|SET_HUMAN	Protein SET OS=Homo sapiens GN=SET PE=1 SV=3	HUMAN	10	#N/A	1.03998	0.560243	0.648305	0.00181467	0.696014	0.00579135		0.961559	0.560243	0.625233	0.000231529	0.675725	0.00102783		1.54248	0.00181467	1.5994	0.000231529	1.06659	0.409384		1.43675	0.00579134	1.47989	0.00102784	0.93757	0.409384
882	13.29	18.33	59.29	47.43	41.9	sp|Q9Y696|CLIC4_HUMAN	Chloride intracellular channel protein 4 OS=Homo sapiens GN=CLIC4 PE=1 SV=4	HUMAN	10	#N/A	0.865971	0.0162369	1.15511	0.12201	1.06966	0.527226		1.15477	0.0162369	1.3372	0.00179874	1.24287	0.051048		0.865721	0.12201	0.747834	0.00179874	0.91841	0.280834		0.934877	0.527226	0.80459	0.051048	1.08884	0.280834
883	13.28	15.8	42.17	38.66	33.55	sp|Q9HC38|GLOD4_HUMAN	Glyoxalase domain-containing protein 4 OS=Homo sapiens GN=GLOD4 PE=1 SV=1	HUMAN	9	#N/A	0.942455	0.417028	1.48947	0.00670356	1.44346	0.483692		1.06106	0.417028	1.58228	0.00695559	1.54536	0.428914		0.671379	0.00670356	0.632	0.00695558	0.982894	0.972417		0.69278	0.483692	0.6471	0.428914	1.0174	0.972417
884	13.27	15.25	33.7	28.63	22.91	sp|P17735|ATTY_HUMAN	Tyrosine aminotransferase OS=Homo sapiens GN=TAT PE=1 SV=1	HUMAN	9	#N/A	1.06196	0.335887	2.63762	0.000114209	2.45559	9.80456e-05		0.941657	0.335887	2.49832	5.34033e-05	2.32619	0.000134233		0.379129	0.000114209	0.400269	5.34033e-05	0.918723	0.241725		0.407235	9.80456e-05	0.429887	0.000134233	1.08847	0.241724
885	13.27	14.18	45.19	45.19	40.74	sp|P08708|RS17_HUMAN	40S ribosomal protein S17 OS=Homo sapiens GN=RPS17 PE=1 SV=2	HUMAN	8	#N/A	0.957221	0.688201	1.37554	0.00868027	1.30287	0.0163534		1.04469	0.688201	1.43958	0.0238083	1.37282	0.0379154		0.726989	0.00868027	0.694647	0.0238083	0.940763	0.343636		0.767536	0.0163534	0.728427	0.0379154	1.06297	0.343636
886	13.25	19.02	61.54	54.55	48.6	sp|P47755|CAZA2_HUMAN	F-actin-capping protein subunit alpha-2 OS=Homo sapiens GN=CAPZA2 PE=1 SV=3	HUMAN	11	#N/A	0.883177	0.27486	0.714459	0.42447	0.872175	0.640452		1.13228	0.27486	0.80916	0.593456	0.995874	0.98871		1.39966	0.42447	1.23585	0.593456	1.22165	0.257797		1.14656	0.640452	1.00414	0.98871	0.818563	0.257797
887	13.25	15.47	55.98	54.35	54.35	sp|Q96EK6|GNA1_HUMAN	Glucosamine 6-phosphate N-acetyltransferase OS=Homo sapiens GN=GNPNAT1 PE=1 SV=1	HUMAN	9	#N/A	0.969675	0.579671	1.62494	0.0335197	1.53671	0.0516329		1.03127	0.579672	1.67261	0.0217902	1.59048	0.0337756		0.615409	0.0335197	0.597868	0.0217902	0.944255	0.323224		0.650742	0.0516329	0.628739	0.0337756	1.05904	0.323224
888	13.24	19.38	30.06	24.49	19.85	sp|P50991|TCPD_HUMAN	T-complex protein 1 subunit delta OS=Homo sapiens GN=CCT4 PE=1 SV=4	HUMAN	11	#N/A	0.98663	0.818054	0.69008	0.0076144	0.778692	0.0132417		1.01355	0.818055	0.700457	0.00801448	0.798477	0.0162953		1.44911	0.0076144	1.42764	0.00801448	1.12994	0.0398686		1.2842	0.0132417	1.25238	0.0162953	0.885003	0.0398686
889	13.23	16	24.72	8.909	8.909	sp|Q9Y4L1|HYOU1_HUMAN	Hypoxia up-regulated protein 1 OS=Homo sapiens GN=HYOU1 PE=1 SV=1	HUMAN	8	#N/A	1.08097	0.501617	0.805456	0.328565	0.838044	0.26792		0.925096	0.501617	0.751211	0.264795	0.783531	0.191153		1.24153	0.328565	1.33118	0.264795	1.05572	0.720932		1.19325	0.26792	1.27627	0.191153	0.947224	0.720932
890	13.21	14.43	37.18	26.92	19.74	sp|Q6NZI2|PTRF_HUMAN	Polymerase I and transcript release factor OS=Homo sapiens GN=PTRF PE=1 SV=1	HUMAN	7	#N/A	1.15335	0.148643	1.60017	0.0416631	1.42742	0.157485		0.867042	0.148643	1.39129	0.0672433	1.24883	0.372344		0.624935	0.0416631	0.718758	0.0672433	0.889136	0.497264		0.700563	0.157485	0.800752	0.372344	1.12469	0.497264
891	13.21	14.09	56.07	51.4	51.4	sp|P30044|PRDX5_HUMAN	Peroxiredoxin-5, mitochondrial OS=Homo sapiens GN=PRDX5 PE=1 SV=3	HUMAN	8	#N/A	0.942555	0.587121	1.13641	0.518483	1.11288	0.619456		1.06095	0.587121	1.2073	0.191962	1.18638	0.320469		0.879963	0.518483	0.828291	0.191962	0.974559	0.712193		0.898565	0.619456	0.842899	0.320469	1.02611	0.712193
892	13.17	20.92	60	57.78	55.11	sp|P24534|EF1B_HUMAN	Elongation factor 1-beta OS=Homo sapiens GN=EEF1B2 PE=1 SV=3	HUMAN	13	#N/A	1.00896	0.869982	1.02389	0.777548	1.09978	0.272657		0.991118	0.86998	1.01686	0.774941	1.09923	0.119901		0.976667	0.777548	0.983422	0.774941	1.0703	0.232738		0.90927	0.272657	0.909729	0.119901	0.934319	0.232739
893	13.17	14.53	36.78	23.79	18.5	sp|P42167|LAP2B_HUMAN	Lamina-associated polypeptide 2, isoforms beta/gamma OS=Homo sapiens GN=TMPO PE=1 SV=2	HUMAN	8	#N/A	0.951824	0.409536	0.963637	0.784193	0.907013	0.346194		1.05061	0.409536	1.01518	0.916855	0.961057	0.746458		1.03773	0.784193	0.98505	0.916855	0.940178	0.723663		1.10252	0.346194	1.04052	0.746458	1.06363	0.723663
894	13.15	14.14	13.35	9.318	7.493	sp|Q96P70|IPO9_HUMAN	Importin-9 OS=Homo sapiens GN=IPO9 PE=1 SV=3	HUMAN	7	#N/A	0.979443	0.743272	0.817327	0.0296912	0.831497	0.129806		1.02099	0.743273	0.837391	0.110716	0.854592	0.13211		1.2235	0.0296912	1.19419	0.110716	1.00922	0.940835		1.20265	0.129806	1.17015	0.13211	0.990868	0.940835
895	13.14	20.22	11.67	3.743	2.836	sp|Q5T4S7|UBR4_HUMAN	E3 ubiquitin-protein ligase UBR4 OS=Homo sapiens GN=UBR4 PE=1 SV=1	HUMAN	10	#N/A	0.932946	0.400283	1.46762	0.0132828	1.38146	0.018575		1.07187	0.400284	1.56474	0.00724102	1.48459	0.00621447		0.681374	0.0132828	0.639082	0.00724102	0.940067	0.317543		0.723872	0.018575	0.673589	0.00621447	1.06375	0.317542
896	13.14	14.94	45.15	21.68	19.64	sp|Q9Y383|LC7L2_HUMAN	Putative RNA-binding protein Luc7-like 2 OS=Homo sapiens GN=LUC7L2 PE=1 SV=2	HUMAN	7	#N/A	0.913264	0.393088	0.967645	0.858037	0.878671	0.545765		1.09497	0.393088	1.06125	0.625754	0.969246	0.843207		1.03344	0.858037	0.942285	0.625754	0.902287	0.343038		1.13808	0.545765	1.03173	0.843207	1.1083	0.343037
897	13.13	14.92	61.19	54.23	49.75	sp|P52566|GDIR2_HUMAN	Rho GDP-dissociation inhibitor 2 OS=Homo sapiens GN=ARHGDIB PE=1 SV=3	HUMAN	11	#N/A	1.09079	0.183197	0.656122	0.0253408	0.637855	0.0246037		0.916768	0.183197	0.602341	0.0105745	0.589397	0.0134449		1.52411	0.0253408	1.66019	0.0105745	0.971858	0.620212		1.56775	0.0246037	1.69665	0.0134449	1.02896	0.620212
898	13.12	14.12	71.52	63.03	54.55	sp|P30050|RL12_HUMAN	60S ribosomal protein L12 OS=Homo sapiens GN=RPL12 PE=1 SV=1	HUMAN	11	#N/A	1.03165	0.640929	1.18522	0.326102	1.24601	0.0707559		0.969318	0.640929	1.1491	0.327601	1.22198	0.0203026		0.843728	0.326102	0.870249	0.327601	1.05544	0.578431		0.802565	0.0707559	0.818344	0.0203026	0.947476	0.578431
899	13.05	19.49	44.57	36.57	32.29	sp|Q12792|TWF1_HUMAN	Twinfilin-1 OS=Homo sapiens GN=TWF1 PE=1 SV=3	HUMAN	13	#N/A	0.948332	0.543145	0.956863	0.778946	1.06759	0.435033		1.05448	0.543145	1.01102	0.940581	1.13368	0.0589363		1.04508	0.778946	0.989101	0.940581	1.10913	0.359854		0.936692	0.435033	0.882084	0.0589363	0.90161	0.359854
900	13.05	17.31	16.65	9.68	5.906	sp|Q5T1M5|FKB15_HUMAN	FK506-binding protein 15 OS=Homo sapiens GN=FKBP15 PE=1 SV=2	HUMAN	7	#N/A	1.00043	0.994879	0.81923	0.0190506	0.885478	0.243409		0.999568	0.994879	0.822695	0.0789667	0.891959	0.381647		1.22066	0.0190506	1.21552	0.0789667	1.07329	0.581282		1.12933	0.243409	1.12113	0.381647	0.931715	0.581282
901	13.04	15.2	53.89	38.32	38.32	sp|Q9Y3C8|UFC1_HUMAN	Ubiquitin-fold modifier-conjugating enzyme 1 OS=Homo sapiens GN=UFC1 PE=1 SV=3	HUMAN	10	#N/A	0.987071	0.85284	0.768398	0.00448219	0.848795	0.040353		1.0131	0.852841	0.780539	0.0530228	0.867917	0.182992		1.30141	0.00448219	1.28117	0.0530229	1.09427	0.151304		1.17814	0.040353	1.15218	0.182992	0.913854	0.151304
902	13.03	15.89	25.71	14.96	11.93	sp|P29350|PTN6_HUMAN	Tyrosine-protein phosphatase non-receptor type 6 OS=Homo sapiens GN=PTPN6 PE=1 SV=1	HUMAN	7	#N/A	1.00305	0.961183	0.911271	0.374248	1.02366	0.805865		0.996959	0.961183	0.913647	0.324952	1.03037	0.65926		1.09737	0.374248	1.09451	0.324952	1.12034	0.0782037		0.976885	0.805866	0.970524	0.65926	0.892584	0.0782038
903	13.02	14.99	31.25	24.43	19.32	sp|O15372|EIF3H_HUMAN	Eukaryotic translation initiation factor 3 subunit H OS=Homo sapiens GN=EIF3H PE=1 SV=1	HUMAN	10	O15372	1.09934	0.465275	1.08832	0.522608	1.03104	0.836361		0.909633	0.465275	0.989037	0.917047	0.945764	0.58446		0.918852	0.522608	1.01109	0.917047	0.946243	0.693294		0.96989	0.836362	1.05735	0.584461	1.05681	0.693294
904	12.91	16.25	22.51	19.49	14.95	sp|P20591|MX1_HUMAN	Interferon-induced GTP-binding protein Mx1 OS=Homo sapiens GN=MX1 PE=1 SV=4	HUMAN	10	#N/A	1.03349	0.644544	0.764544	0.0137378	0.723219	0.00249118		0.967598	0.644544	0.740847	0.0124999	0.704917	0.000633327		1.30797	0.0137378	1.34981	0.0124999	0.942638	0.321334		1.38271	0.00249117	1.41861	0.000633327	1.06085	0.321334
905	12.91	14.33	16.91	8.76	7.719	sp|O14617|AP3D1_HUMAN	AP-3 complex subunit delta-1 OS=Homo sapiens GN=AP3D1 PE=1 SV=1	HUMAN	7	O14617	1.01207	0.91611	1.02379	0.877951	0.985744	0.913279		0.988071	0.91611	1.01142	0.912191	0.980379	0.830571		0.976761	0.877951	0.988707	0.912191	0.959109	0.453458		1.01446	0.913279	1.02001	0.830571	1.04263	0.453458
906	12.9	16.49	36.7	26.61	25.39	sp|O95817|BAG3_HUMAN	BAG family molecular chaperone regulator 3 OS=Homo sapiens GN=BAG3 PE=1 SV=3	HUMAN	9	#N/A	1.04273	0.567726	0.814077	0.00353191	0.841108	0.229512		0.959024	0.567726	0.784023	0.0202761	0.808605	0.0470109		1.22838	0.00353191	1.27547	0.0202761	1.01863	0.881223		1.18891	0.229512	1.2367	0.0470108	0.981716	0.881223
907	12.89	17.17	20.91	10.15	7.848	sp|Q9BQS8|FYCO1_HUMAN	FYVE and coiled-coil domain-containing protein 1 OS=Homo sapiens GN=FYCO1 PE=1 SV=2	HUMAN	7	#N/A	0.938998	0.582959	1.26344	0.101439	1.05293	0.56411		1.06497	0.58296	1.35046	0.0595556	1.13009	0.308013		0.791489	0.101439	0.74049	0.0595555	0.828342	0.156447		0.949731	0.56411	0.884887	0.308013	1.20723	0.156447
908	12.86	14.16	35.15	31.34	25.07	sp|Q9Y295|DRG1_HUMAN	Developmentally-regulated GTP-binding protein 1 OS=Homo sapiens GN=DRG1 PE=1 SV=1	HUMAN	7	#N/A	0.939386	0.531103	0.979096	0.845756	0.956389	0.747273		1.06453	0.531103	1.04601	0.600302	1.02415	0.716443		1.02135	0.845756	0.956017	0.600302	0.968597	0.698247		1.0456	0.747273	0.976422	0.716442	1.03242	0.698247
909	12.84	15.59	48.28	44.06	30.65	sp|P35270|SPRE_HUMAN	Sepiapterin reductase OS=Homo sapiens GN=SPR PE=1 SV=1	HUMAN	7	#N/A	0.95388	0.812635	1.25099	0.171569	1.15933	0.196519		1.04835	0.812636	1.29791	0.320811	1.2226	0.322442		0.799367	0.171569	0.77047	0.320811	0.922255	0.570647		0.862569	0.196519	0.817928	0.322442	1.0843	0.570646
910	12.82	16.44	37.63	27.29	20.39	sp|Q86UX7|URP2_HUMAN	Fermitin family homolog 3 OS=Homo sapiens GN=FERMT3 PE=1 SV=1	HUMAN	11	#N/A	1.0211	0.731863	0.805965	0.0130593	0.821239	0.0599302		0.979334	0.731862	0.790935	0.000808388	0.811641	0.0252417		1.24075	0.0130593	1.26433	0.000808388	1.01193	0.911062		1.21767	0.0599302	1.23207	0.0252417	0.988205	0.911062
911	12.82	14.81	44.94	39.89	39.89	sp|O15145|ARPC3_HUMAN	Actin-related protein 2/3 complex subunit 3 OS=Homo sapiens GN=ARPC3 PE=1 SV=3	HUMAN	12	#N/A	1.04246	0.769369	0.93543	0.828202	0.975069	0.921562		0.959265	0.769369	0.903889	0.576472	0.954031	0.713325		1.06903	0.828202	1.10633	0.576472	1.04528	0.627563		1.02557	0.921562	1.04818	0.713325	0.956684	0.627563
912	12.77	15.81	35.64	35.64	26.4	sp|P46109|CRKL_HUMAN	Crk-like protein OS=Homo sapiens GN=CRKL PE=1 SV=1	HUMAN	7	#N/A	1.04949	0.558922	0.779568	0.0420442	0.843217	0.0924026		0.952845	0.558922	0.748898	0.0592618	0.811794	0.122392		1.28276	0.0420442	1.33529	0.0592618	1.07933	0.406146		1.18593	0.0924026	1.23184	0.122392	0.926501	0.406147
913	12.77	13.97	20.1	17.23	16.39	sp|P27824|CALX_HUMAN	Calnexin OS=Homo sapiens GN=CANX PE=1 SV=2	HUMAN	7	#N/A	1.0817	0.239959	0.714216	0.148951	0.766307	0.296654		0.924468	0.239959	0.66043	0.0549254	0.713614	0.145869		1.40014	0.148951	1.51417	0.0549254	1.07536	0.38143		1.30496	0.296654	1.40132	0.145869	0.929925	0.381431
914	12.76	16.51	36.55	25.98	19.77	sp|Q96CW1|AP2M1_HUMAN	AP-2 complex subunit mu OS=Homo sapiens GN=AP2M1 PE=1 SV=2	HUMAN	9	Q96CW1	0.993421	0.913981	1.06518	0.542183	0.99395	0.956377		1.00662	0.913983	1.07357	0.53866	1.00778	0.936566		0.938804	0.542183	0.93147	0.53866	0.93181	0.534784		1.00609	0.956377	0.992281	0.936566	1.07318	0.534784
915	12.71	14.56	17.71	13.93	9.563	sp|P42226|STAT6_HUMAN	Signal transducer and activator of transcription 6 OS=Homo sapiens GN=STAT6 PE=1 SV=1	HUMAN	6	#N/A	1.06004	0.366196	1.03847	0.732285	1.09581	0.384929		0.943363	0.366196	0.986323	0.927411	1.0422	0.75827		0.962957	0.732285	1.01387	0.927411	1.05203	0.512433		0.912565	0.384929	0.95951	0.75827	0.950541	0.512434
916	12.7	20.42	28.29	18.77	18.77	sp|Q15437|SC23B_HUMAN	Protein transport protein Sec23B OS=Homo sapiens GN=SEC23B PE=1 SV=2	HUMAN	12	#N/A	0.951672	0.509735	0.686291	0.0158741	0.738755	0.0114108		1.05078	0.509736	0.722834	0.0283855	0.783098	0.0265242		1.45711	0.0158741	1.38344	0.0283855	1.07097	0.511269		1.35363	0.0114108	1.27698	0.0265242	0.933733	0.511269
917	12.7	16.44	25.61	11.25	6.984	sp|Q7L014|DDX46_HUMAN	Probable ATP-dependent RNA helicase DDX46 OS=Homo sapiens GN=DDX46 PE=1 SV=2	HUMAN	7	#N/A	0.892786	0.0367627	0.768156	0.0852749	0.865402	0.203288		1.12009	0.0367628	0.853149	0.202656	0.972464	0.758628		1.30182	0.0852749	1.17213	0.202656	1.13657	0.0789264		1.15553	0.203288	1.02832	0.758628	0.879839	0.0789265
918	12.69	13.49	26.42	22.96	22.96	sp|Q8WVY7|UBCP1_HUMAN	Ubiquitin-like domain-containing CTD phosphatase 1 OS=Homo sapiens GN=UBLCP1 PE=1 SV=2	HUMAN	7	#N/A	1.03042	0.773153	0.936317	0.622221	0.920427	0.552112		0.970482	0.773153	0.909535	0.585711	0.896931	0.508695		1.06801	0.622221	1.09946	0.585711	0.977245	0.727551		1.08645	0.552112	1.11491	0.508695	1.02329	0.727551
919	12.67	16.06	53.37	50.26	36.27	sp|Q16527|CSRP2_HUMAN	Cysteine and glycine-rich protein 2 OS=Homo sapiens GN=CSRP2 PE=1 SV=3	HUMAN	8	#N/A	1.02075	0.817157	1.18527	0.226946	1.18151	0.220393		0.979677	0.817156	1.16458	0.0804496	1.16672	0.0940918		0.843691	0.226946	0.858675	0.0804495	0.990711	0.893503		0.846374	0.220393	0.857103	0.0940918	1.00938	0.893502
920	12.66	15.31	33.26	28.7	27.56	sp|Q07960|RHG01_HUMAN	Rho GTPase-activating protein 1 OS=Homo sapiens GN=ARHGAP1 PE=1 SV=1	HUMAN	8	#N/A	1.121	0.434711	0.84331	0.178416	0.923977	0.59546		0.892065	0.434711	0.753326	0.0249117	0.831815	0.267718		1.1858	0.178416	1.32745	0.0249117	1.08743	0.509355		1.08228	0.59546	1.20219	0.267718	0.919598	0.509356
921	12.66	13.69	54.55	54.55	54.55	sp|P25398|RS12_HUMAN	40S ribosomal protein S12 OS=Homo sapiens GN=RPS12 PE=1 SV=3	HUMAN	13	#N/A	1.00389	0.956835	0.986865	0.900435	1.05023	0.570103		0.996124	0.956835	0.986173	0.869817	1.05582	0.409197		1.01331	0.900435	1.01402	0.869818	1.05864	0.342634		0.952176	0.570104	0.947135	0.409197	0.944608	0.342635
922	12.65	17.64	23.75	17.24	15.13	sp|Q13596|SNX1_HUMAN	Sorting nexin-1 OS=Homo sapiens GN=SNX1 PE=1 SV=3	HUMAN	8	#N/A	1.00699	0.932275	0.968595	0.742827	0.963755	0.723101		0.993055	0.932275	0.96409	0.56313	0.96588	0.736772		1.03242	0.742827	1.03725	0.56313	0.989808	0.930494		1.03761	0.723101	1.03533	0.736772	1.0103	0.930494
923	12.65	14.03	38.99	24.53	22.96	sp|Q9Y315|DEOC_HUMAN	Putative deoxyribose-phosphate aldolase OS=Homo sapiens GN=DERA PE=1 SV=2	HUMAN	7	#N/A	1.06656	0.421452	1.22276	0.141396	1.14933	0.38707		0.93759	0.421452	1.15181	0.381018	1.0889	0.634496		0.817821	0.141396	0.8682	0.381018	0.930742	0.27276		0.870075	0.38707	0.918356	0.634496	1.07441	0.272759
924	12.63	14.65	14.89	13.74	11.07	sp|P07602|SAP_HUMAN	Proactivator polypeptide OS=Homo sapiens GN=PSAP PE=1 SV=2	HUMAN	9	#N/A	1.04156	0.640237	0.944754	0.654489	0.985017	0.896553		0.9601	0.640237	0.907625	0.21253	0.955786	0.508282		1.05848	0.654489	1.10178	0.21253	1.04145	0.541892		1.01521	0.896553	1.04626	0.508283	0.960203	0.541893
925	12.59	14.6	44.8	40.8	35.6	sp|P17931|LEG3_HUMAN	Galectin-3 OS=Homo sapiens GN=LGALS3 PE=1 SV=5	HUMAN	13	#N/A	0.959026	0.421443	0.51807	0.112304	0.494369	0.000801261		1.04272	0.421444	0.526038	0.102552	0.517368	0.00074791		1.93024	0.112304	1.901	0.102552	1.10736	0.679022		2.02278	0.000801261	1.93286	0.00074791	0.90305	0.679022
926	12.56	15.93	18.35	7.777	5.696	sp|Q9NQT8|KI13B_HUMAN	Kinesin-like protein KIF13B OS=Homo sapiens GN=KIF13B PE=1 SV=1	HUMAN	7	Q9NQT8	1.10653	0.43879	1.21657	0.313752	1.201	0.430508		0.903723	0.43879	1.10394	0.477659	1.09115	0.566025		0.821981	0.313752	0.905843	0.477659	0.9819	0.923209		0.832641	0.430508	0.916466	0.566025	1.01843	0.923209
927	12.55	14.34	88.16	88.16	77.63	sp|P62988|UBIQ_HUMAN	Ubiquitin OS=Homo sapiens GN=RPS27A PE=1 SV=1	HUMAN	13	#N/A	1.02552	0.90694	0.923732	0.81755	0.93714	0.840207		0.975114	0.90694	0.908617	0.492385	0.920556	0.460961		1.08256	0.81755	1.10057	0.492386	1.0014	0.98291		1.06708	0.840206	1.0863	0.460961	0.998604	0.98291
928	12.51	14.36	18.6	12.03	9.354	sp|Q92973|TNPO1_HUMAN	Transportin-1 OS=Homo sapiens GN=TNPO1 PE=1 SV=2	HUMAN	6	#N/A	0.929634	0.472949	0.921771	0.644773	0.956367	0.765506		1.07569	0.472949	0.99025	0.949325	1.03582	0.750093		1.08487	0.644773	1.00985	0.949325	1.03815	0.729012		1.04562	0.765506	0.965418	0.750093	0.963255	0.729012
929	12.48	16.73	23.57	9.411	7.224	sp|O60264|SMCA5_HUMAN	SWI/SNF-related matrix-associated actin-dependent regulator of chromatin subfamily A member 5 OS=Homo sapiens GN=SMARCA5 PE=1 SV=1	HUMAN	7	O60264	1.06117	0.481979	1.12636	0.272975	0.990879	0.926328		0.942355	0.481979	1.06391	0.675761	0.940182	0.538263		0.887817	0.272975	0.939928	0.675761	0.873997	0.195444		1.0092	0.926327	1.06362	0.538264	1.14417	0.195444
930	12.48	13.42	48.03	46.71	46.71	sp|P61088|UBE2N_HUMAN	Ubiquitin-conjugating enzyme E2 N OS=Homo sapiens GN=UBE2N PE=1 SV=1	HUMAN	9	#N/A	1.11174	0.193923	0.961465	0.782914	1.03926	0.791192		0.899489	0.193923	0.866398	0.296497	0.945715	0.633983		1.04008	0.782914	1.1542	0.296497	1.07698	0.443331		0.962219	0.791192	1.0574	0.633983	0.928526	0.443331
931	12.42	14.48	39.14	22.73	21.46	sp|P06727|APOA4_HUMAN	Apolipoprotein A-IV OS=Homo sapiens GN=APOA4 PE=1 SV=3	HUMAN	7	P06727	1.0598	0.528617	0.611195	0.0443238	0.579089	0.00497058		0.943571	0.528617	0.578149	0.0203018	0.55211	0.00265193		1.63614	0.0443238	1.72966	0.0203018	0.957723	0.77096		1.72685	0.00497058	1.81123	0.00265193	1.04414	0.77096
932	12.42	14.38	27.65	10.6	9.836	sp|Q15424|SAFB1_HUMAN	Scaffold attachment factor B1 OS=Homo sapiens GN=SAFB PE=1 SV=4	HUMAN	7	#N/A	1.09324	0.390402	0.961123	0.718082	0.864956	0.448968		0.91471	0.390402	0.881781	0.433064	0.798432	0.354559		1.04045	0.718082	1.13407	0.433064	0.893282	0.289554		1.15613	0.448968	1.25245	0.354559	1.11947	0.289554
933	12.41	14.17	16.34	6.702	6.702	sp|Q9BQG0|MBB1A_HUMAN	Myb-binding protein 1A OS=Homo sapiens GN=MYBBP1A PE=1 SV=2	HUMAN	7	#N/A	1.04015	0.804774	1.0437	0.791917	0.906111	0.503739		0.961405	0.804773	1.0072	0.925448	0.876097	0.104401		0.958128	0.791917	0.992852	0.925448	0.859679	0.153917		1.10362	0.503739	1.14143	0.104402	1.16323	0.153917
934	12.4	13.95	44.48	36.63	29.94	sp|Q9UJ70|NAGK_HUMAN	N-acetyl-D-glucosamine kinase OS=Homo sapiens GN=NAGK PE=1 SV=4	HUMAN	7	#N/A	1.03538	0.748008	1.0107	0.924635	1.03575	0.627494		0.965828	0.748008	0.978049	0.806417	1.00574	0.948152		0.98941	0.924635	1.02244	0.806417	1.01961	0.815952		0.965487	0.627494	0.994297	0.948152	0.980772	0.815952
935	12.39	14.13	32.72	32.42	18.04	sp|Q86X76|NIT1_HUMAN	Nitrilase homolog 1 OS=Homo sapiens GN=NIT1 PE=1 SV=2	HUMAN	7	#N/A	0.995855	0.950113	1.18053	0.0914922	1.17779	0.00937233		1.00416	0.950113	1.18771	0.139588	1.19196	0.027427		0.84708	0.0914922	0.841959	0.139588	0.993715	0.899203		0.849047	0.00937234	0.838956	0.0274269	1.00633	0.899201
936	12.36	14.34	12.18	10.73	10.17	sp|Q14118|DAG1_HUMAN	Dystroglycan OS=Homo sapiens GN=DAG1 PE=1 SV=2	HUMAN	8	Q14118	1.00987	0.930125	1.36598	0.0364774	1.12516	0.239456		0.990225	0.930125	1.3577	0.0203231	1.12431	0.0610737		0.732074	0.0364774	0.736542	0.0203231	0.820132	0.107804		0.888758	0.239456	0.889439	0.0610737	1.21932	0.107804
937	12.36	12.76	54.35	48.91	41.3	sp|P80511|S10AC_HUMAN	Protein S100-A12 OS=Homo sapiens GN=S100A12 PE=1 SV=2	HUMAN	13	#N/A	0.987352	0.849287	0.298583	0.474883	0.180073	0.00987094		1.01281	0.849288	0.290754	0.456823	0.182676	0.00799378		3.34915	0.474883	3.43933	0.456823	1.43462	0.845634		5.55329	0.00987094	5.47417	0.00799378	0.697047	0.845634
938	12.35	61.71	69.6	66.4	61.07	sp|P07327|ADH1A_HUMAN	Alcohol dehydrogenase 1A OS=Homo sapiens GN=ADH1A PE=1 SV=2	HUMAN	90	#N/A	0.916586	0.403075	2.22667	0.00860314	2.11839	0.0032453		1.091	0.403076	2.43012	0.00389068	2.32815	0.000846848		0.449102	0.00860314	0.411503	0.00389068	0.935472	0.406712		0.472057	0.0032453	0.429526	0.000846848	1.06898	0.406712
939	12.34	15.1	25.4	18.82	18.82	sp|Q9H993|CF211_HUMAN	UPF0364 protein C6orf211 OS=Homo sapiens GN=C6orf211 PE=1 SV=1	HUMAN	7	#N/A	0.997248	0.966577	1.11766	0.398458	1.17138	0.11831		1.00276	0.966577	1.12094	0.394598	1.18341	0.110263		0.894727	0.398458	0.89211	0.394598	1.04597	0.725523		0.853693	0.11831	0.845013	0.110263	0.956048	0.725523
940	12.34	15.03	42.96	38.49	32.65	sp|Q5SRE7|PHYD1_HUMAN	Phytanoyl-CoA dioxygenase domain-containing protein 1 OS=Homo sapiens GN=PHYHD1 PE=1 SV=2	HUMAN	9	#N/A	1.10173	0.454852	1.45669	0.170909	1.33971	0.230911		0.907665	0.454852	1.32446	0.244598	1.22264	0.39448		0.686486	0.170909	0.755023	0.244598	0.920847	0.319802		0.746432	0.230911	0.817902	0.39448	1.08596	0.319802
941	12.31	13.39	46.51	33.95	27.91	sp|P50914|RL14_HUMAN	60S ribosomal protein L14 OS=Homo sapiens GN=RPL14 PE=1 SV=4	HUMAN	8	#N/A	0.947974	0.404306	1.17806	0.0506703	1.20565	0.0115718		1.05488	0.404307	1.24599	0.00564498	1.27647	0.00300513		0.848852	0.0506703	0.802575	0.00564498	1.01017	0.858829		0.829428	0.0115718	0.783411	0.00300513	0.989931	0.85883
942	12.3	13.11	41.87	41.87	41.87	sp|Q15185|TEBP_HUMAN	Prostaglandin E synthase 3 OS=Homo sapiens GN=PTGES3 PE=1 SV=1	HUMAN	13	#N/A	1.01593	0.855595	0.966671	0.821392	1.04734	0.739137		0.984315	0.855594	0.949959	0.599755	1.03813	0.707865		1.03448	0.821392	1.05268	0.599755	1.08853	0.220906		0.954796	0.739137	0.963275	0.707865	0.91867	0.220906
943	12.27	18.84	25.44	16.79	8.772	sp|O75534|CSDE1_HUMAN	Cold shock domain-containing protein E1 OS=Homo sapiens GN=CSDE1 PE=1 SV=2	HUMAN	8	#N/A	1.01944	0.800743	1.08955	0.483418	1.14063	0.156169		0.980936	0.800743	1.07206	0.551099	1.12886	0.307512		0.917809	0.483418	0.932784	0.551098	1.04229	0.655184		0.87671	0.156169	0.885851	0.307512	0.959423	0.655185
944	12.27	13.8	58.73	50.26	50.26	sp|Q9NRV9|HEBP1_HUMAN	Heme-binding protein 1 OS=Homo sapiens GN=HEBP1 PE=1 SV=1	HUMAN	9	#N/A	1.0428	0.520085	1.58218	0.0242074	1.55438	0.015248		0.958954	0.520084	1.51826	0.0263376	1.49954	0.0144587		0.632039	0.0242074	0.65865	0.0263376	0.984667	0.815581		0.643345	0.015248	0.66687	0.0144587	1.01557	0.81558
945	12.26	14.78	17.92	12.06	11.39	sp|Q12959|DLG1_HUMAN	Disks large homolog 1 OS=Homo sapiens GN=DLG1 PE=1 SV=2	HUMAN	7	#N/A	1.10681	0.894647	0.964625	0.96559	1.15824	0.22607		0.903496	0.894647	0.877285	0.266309	1.06195	0.937168		1.03667	0.96559	1.13988	0.266309	1.20108	0.82678		0.863379	0.22607	0.941664	0.937168	0.832586	0.82678
946	12.24	13.81	23.02	12.42	9.622	sp|Q14566|MCM6_HUMAN	DNA replication licensing factor MCM6 OS=Homo sapiens GN=MCM6 PE=1 SV=1	HUMAN	7	Q14566	1.0636	0.482031	0.646043	0.00676179	0.616218	0.0069565		0.940207	0.482031	0.615342	0.0199144	0.584336	0.00364045		1.54789	0.00676179	1.62511	0.0199144	0.949679	0.61519		1.6228	0.0069565	1.71134	0.00364045	1.05299	0.61519
947	12.23	12.68	35.29	25.06	21.74	sp|P68400|CSK21_HUMAN	Casein kinase II subunit alpha OS=Homo sapiens GN=CSNK2A1 PE=1 SV=1	HUMAN	6	#N/A	0.974656	0.690108	0.78786	0.182232	0.858294	0.100094		1.026	0.690109	0.806004	0.159667	0.887066	0.113304		1.26926	0.182232	1.24069	0.159667	1.09041	0.468865		1.1651	0.100094	1.12731	0.113304	0.917088	0.468866
948	12.22	15.65	28.46	20.36	17.98	sp|Q96JB5|CK5P3_HUMAN	CDK5 regulatory subunit-associated protein 3 OS=Homo sapiens GN=CDK5RAP3 PE=1 SV=2	HUMAN	8	#N/A	1.00714	0.917015	1.26316	0.0123471	1.25806	0.111874		0.992915	0.917014	1.2571	0.0294235	1.25665	0.221742		0.791665	0.0123471	0.795483	0.0294235	0.990857	0.94242		0.794873	0.111874	0.795766	0.221742	1.00923	0.94242
949	12.21	21.43	20.33	14.17	12.24	sp|Q9Y2J2|E41L3_HUMAN	Band 4.1-like protein 3 OS=Homo sapiens GN=EPB41L3 PE=1 SV=2	HUMAN	10	Q9Y2J2	1.10447	0.370087	1.03399	0.820564	1.16726	0.239212		0.905414	0.370087	0.938054	0.483107	1.0654	0.472343		0.967129	0.820564	1.06604	0.483107	1.12161	0.398907		0.856706	0.239212	0.938616	0.472342	0.891578	0.398907
950	12.19	14.54	14.35	6.522	6.522	sp|Q8IX12|CCAR1_HUMAN	Cell division cycle and apoptosis regulator protein 1 OS=Homo sapiens GN=CCAR1 PE=1 SV=2	HUMAN	8	#N/A	1.05586	0.920111	0.906709	0.868748	0.996916	0.995709		0.947092	0.920111	0.876715	0.329067	0.988699	0.957378		1.10289	0.868748	1.14062	0.329067	1.12158	0.455564		1.00309	0.995709	1.01143	0.957378	0.891598	0.455564
951	12.19	12.77	17.38	14.61	14.61	sp|P42765|THIM_HUMAN	3-ketoacyl-CoA thiolase, mitochondrial OS=Homo sapiens GN=ACAA2 PE=1 SV=2	HUMAN	6	#N/A	1.07469	0.477036	1.55597	0.00117991	1.33658	0.0535733		0.930498	0.477036	1.45388	0.000469746	1.25325	0.161796		0.642688	0.00117991	0.687815	0.000469746	0.853567	0.215551		0.748176	0.0535733	0.797923	0.161796	1.17156	0.215551
952	12.18	12.63	36.25	29.45	24.92	sp|Q9H479|FN3K_HUMAN	Fructosamine-3-kinase OS=Homo sapiens GN=FN3K PE=1 SV=1	HUMAN	7	#N/A	1.04706	0.652415	1.06772	0.546327	1.1659	0.246844		0.955058	0.652415	1.02149	0.829281	1.12146	0.0958577		0.936579	0.546327	0.978966	0.829281	1.08675	0.312949		0.857706	0.246844	0.891697	0.0958577	0.920174	0.312949
953	12.16	14.27	37.67	25.12	20.93	sp|P00505|AATM_HUMAN	Aspartate aminotransferase, mitochondrial OS=Homo sapiens GN=GOT2 PE=1 SV=2	HUMAN	7	#N/A	0.817484	0.0768945	1.19271	0.329187	1.08765	0.636724		1.22327	0.0768946	1.45843	0.0549425	1.33841	0.0570918		0.83843	0.329187	0.685671	0.0549425	0.907911	0.304892		0.919414	0.636724	0.747154	0.0570918	1.10143	0.304892
954	12.16	13.99	24.72	21.22	18.27	sp|Q8WVV9|HNRLL_HUMAN	Heterogeneous nuclear ribonucleoprotein L-like OS=Homo sapiens GN=HNRPLL PE=1 SV=1	HUMAN	7	#N/A	0.911788	0.114269	0.972134	0.762358	0.974047	0.790308		1.09675	0.114269	1.06572	0.556311	1.07479	0.532666		1.02866	0.762358	0.938336	0.556311	0.996158	0.954715		1.02664	0.790308	0.930416	0.532666	1.00386	0.954715
955	12.14	15.54	29.57	22.74	16.58	sp|Q9BY44|EIF2A_HUMAN	Eukaryotic translation initiation factor 2A OS=Homo sapiens GN=EIF2A PE=1 SV=3	HUMAN	9	#N/A	0.984996	0.80245	0.90139	0.477898	0.978236	0.813213		1.01523	0.802451	0.917103	0.584377	1.00191	0.986472		1.1094	0.477898	1.09039	0.584377	1.08112	0.555684		1.02225	0.813213	0.998097	0.986472	0.924965	0.555684
956	12.1	17.14	29.07	18.66	15.84	sp|Q02818|NUCB1_HUMAN	Nucleobindin-1 OS=Homo sapiens GN=NUCB1 PE=1 SV=4	HUMAN	8	#N/A	0.988748	0.840841	0.748101	0.659158	0.739448	0.194256		1.01138	0.840841	0.746898	0.659423	0.748932	0.207123		1.33672	0.659158	1.33887	0.659423	1.15263	0.831843		1.35236	0.194256	1.33523	0.207123	0.867582	0.831843
957	12.1	12.29	51.16	38.37	32.17	sp|O95336|6PGL_HUMAN	6-phosphogluconolactonase OS=Homo sapiens GN=PGLS PE=1 SV=2	HUMAN	8	#N/A	0.928205	0.627958	1.27912	0.111805	1.23936	0.151267		1.07735	0.627959	1.3813	0.24772	1.34709	0.244788		0.78179	0.111805	0.723957	0.24772	0.964192	0.715317		0.806867	0.151267	0.74234	0.244788	1.03714	0.715317
958	12.07	12.32	57.08	34.51	33.19	sp|Q9Y2Q3|GSTK1_HUMAN	Glutathione S-transferase kappa 1 OS=Homo sapiens GN=GSTK1 PE=1 SV=3	HUMAN	6	#N/A	1.01966	0.818363	2.33411	0.00163426	2.15261	0.0117001		0.980721	0.818363	2.30173	0.000216818	2.13587	0.00526499		0.428429	0.00163426	0.434456	0.000216818	0.921043	0.331216		0.464552	0.0117001	0.468194	0.00526499	1.08573	0.331215
959	12.05	13.61	23.68	17.12	12.32	sp|Q14677|EPN4_HUMAN	Clathrin interactor 1 OS=Homo sapiens GN=CLINT1 PE=1 SV=1	HUMAN	6	Q14677	1.08467	0.774862	1.07741	0.764379	1.10444	0.708297		0.921943	0.774862	0.98802	0.889397	1.022	0.746825		0.928155	0.764379	1.01213	0.889397	1.02378	0.657549		0.905434	0.708297	0.978469	0.746824	0.976775	0.65755
960	12.03	19.12	38.66	29.63	24.54	sp|Q8NBS9|TXND5_HUMAN	Thioredoxin domain-containing protein 5 OS=Homo sapiens GN=TXNDC5 PE=1 SV=2	HUMAN	9	#N/A	1.0144	0.829738	0.658207	0.0624278	0.665112	0.040339		0.985805	0.829738	0.648682	0.0222016	0.659665	0.0086122		1.51928	0.0624278	1.54159	0.0222016	1.01176	0.866276		1.50351	0.040339	1.51592	0.0086122	0.988373	0.866277
961	12.01	14.56	31.29	19.21	16.63	sp|P50995|ANX11_HUMAN	Annexin A11 OS=Homo sapiens GN=ANXA11 PE=1 SV=1	HUMAN	7	#N/A	0.991074	0.912383	0.727591	0.0631502	0.765165	0.0542189		1.00901	0.912384	0.735662	0.0644878	0.780753	0.109443		1.3744	0.0631502	1.35932	0.0644878	1.04435	0.675581		1.30691	0.0542189	1.28082	0.109443	0.957529	0.675582
962	12.01	13.62	34.53	18.86	18.86	sp|P09913|IFIT2_HUMAN	Interferon-induced protein with tetratricopeptide repeats 2 OS=Homo sapiens GN=IFIT2 PE=1 SV=1	HUMAN	7	#N/A	1.03064	0.625252	1.4752	0.0236641	1.53192	0.0079487		0.970268	0.625251	1.43204	0.0356653	1.4964	0.0217582		0.677876	0.0236641	0.698304	0.0356653	1.03618	0.697993		0.652777	0.0079487	0.66827	0.0217582	0.965082	0.697994
963	12.01	13.59	45.2	40	36.4	sp|Q9Y3A5|SBDS_HUMAN	Ribosome maturation protein SBDS OS=Homo sapiens GN=SBDS PE=1 SV=4	HUMAN	7	#N/A	0.977277	0.748903	0.987639	0.94624	1.03056	0.847505		1.02325	0.748903	1.01263	0.93551	1.06019	0.670533		1.01252	0.94624	0.987524	0.93551	1.03513	0.663544		0.97035	0.847505	0.943226	0.670533	0.966066	0.663544
964	12	42.58	66.89	60.36	58.33	sp|P07437|TBB5_HUMAN	Tubulin beta chain OS=Homo sapiens GN=TUBB PE=1 SV=2	HUMAN	56	#N/A	0.945462	0.843592	0.901928	0.949634	1.03402	0.910328		1.05768	0.843592	0.975693	0.988676	1.1041	0.489379		1.10874	0.949634	1.02491	0.988676	1.10943	0.950907		0.967097	0.910328	0.905714	0.489379	0.901363	0.950907
965	12	12.4	28.82	24.31	22.22	sp|Q53H82|LACB2_HUMAN	Beta-lactamase-like protein 2 OS=Homo sapiens GN=LACTB2 PE=1 SV=2	HUMAN	7	#N/A	0.896297	0.118187	1.11679	0.245907	1.19095	0.0553768		1.1157	0.118188	1.24876	0.0122332	1.33943	0.00400787		0.89542	0.245907	0.800792	0.0122332	1.05992	0.36297		0.839666	0.0553768	0.746586	0.00400787	0.94347	0.36297
966	12	12.03	44.04	33.03	33.03	sp|P00492|HPRT_HUMAN	Hypoxanthine-guanine phosphoribosyltransferase OS=Homo sapiens GN=HPRT1 PE=1 SV=2	HUMAN	6	#N/A	1.02204	0.743593	1.15767	0.169573	1.11098	0.174737		0.978437	0.743592	1.13482	0.298551	1.09557	0.275642		0.863801	0.169573	0.881197	0.298551	0.95633	0.584584		0.900104	0.174737	0.912769	0.275642	1.04566	0.584584
967	12	12	30.07	30.07	30.07	sp|P62266|RS23_HUMAN	40S ribosomal protein S23 OS=Homo sapiens GN=RPS23 PE=1 SV=3	HUMAN	6	#N/A	0.959108	0.724478	1.07738	0.478946	1.07342	0.491548		1.04263	0.724478	1.12725	0.156222	1.13143	0.229125		0.928174	0.478946	0.887114	0.156222	0.99186	0.89927		0.931599	0.491548	0.883834	0.229125	1.00821	0.89927
968	11.97	14.77	27.09	13.33	13.33	sp|P00736|C1R_HUMAN	Complement C1r subcomponent OS=Homo sapiens GN=C1R PE=1 SV=2	HUMAN	9	P00736	1.03273	0.601353	0.681736	0.00964136	0.76416	0.00923963		0.96831	0.601353	0.659928	0.00227953	0.746307	0.00975302		1.46684	0.00964136	1.51532	0.00227953	1.11954	0.283809		1.30863	0.00923962	1.33993	0.00975302	0.893223	0.283809
969	11.92	12.02	20.19	18.59	18.59	sp|O00764|PDXK_HUMAN	Pyridoxal kinase OS=Homo sapiens GN=PDXK PE=1 SV=1	HUMAN	8	#N/A	1.13492	0.115266	1.14117	0.425145	1.22516	0.0471405		0.881119	0.115266	1.00914	0.95851	1.09021	0.246576		0.876294	0.425145	0.990948	0.95851	1.07547	0.630452		0.816218	0.0471406	0.91725	0.246576	0.929821	0.630452
970	11.91	13.91	23.69	14.94	11.67	sp|Q9UL18|AGO1_HUMAN	Protein argonaute-1 OS=Homo sapiens GN=EIF2C1 PE=1 SV=3	HUMAN	7	#N/A	0.996674	0.972041	1.25361	0.0637069	1.29424	0.0691391		1.00334	0.972041	1.26042	0.161819	1.30903	0.115704		0.797699	0.0637069	0.793386	0.161819	1.02624	0.65808		0.772657	0.0691391	0.763922	0.115704	0.974428	0.658081
971	11.91	13.63	41.95	34.63	29.27	sp|Q9Y5Z4|HEBP2_HUMAN	Heme-binding protein 2 OS=Homo sapiens GN=HEBP2 PE=1 SV=1	HUMAN	6	#N/A	0.908193	0.164726	1.04473	0.599465	0.990531	0.905734		1.10109	0.164726	1.15192	0.181357	1.09844	0.410587		0.957189	0.599465	0.868117	0.181357	0.942296	0.341802		1.00956	0.905734	0.910379	0.410587	1.06124	0.341802
972	11.9	13.12	52.97	45.95	45.41	sp|P83916|CBX1_HUMAN	Chromobox protein homolog 1 OS=Homo sapiens GN=CBX1 PE=1 SV=1	HUMAN	6	#N/A	1.08128	0.719073	0.9486	0.882995	0.965505	0.922634		0.924826	0.719073	0.891952	0.468249	0.908364	0.614668		1.05419	0.882995	1.12114	0.468249	1.00324	0.978031		1.03573	0.922634	1.10088	0.614668	0.996765	0.978031
973	11.89	16.67	23.69	7.688	6.321	sp|O60437|PEPL_HUMAN	Periplakin OS=Homo sapiens GN=PPL PE=1 SV=3	HUMAN	8	O60437	1.03281	0.721417	1.51092	0.0190884	1.39088	0.0141069		0.968231	0.721417	1.46443	0.0111192	1.3581	0.00297308		0.66185	0.0190884	0.68286	0.0111192	0.91821	0.404579		0.718971	0.0141069	0.736321	0.00297308	1.08907	0.404579
974	11.89	12	18.7	18.7	18.7	sp|O60784|TOM1_HUMAN	Target of Myb protein 1 OS=Homo sapiens GN=TOM1 PE=1 SV=2	HUMAN	6	#N/A	0.999433	0.992918	1.12376	0.240816	1.08984	0.458003		1.00057	0.992918	1.12667	0.208823	1.09822	0.447368		0.889871	0.240816	0.887571	0.208823	0.963471	0.568695		0.917566	0.458004	0.910561	0.447368	1.03791	0.568694
975	11.88	13.93	57.22	43.81	43.81	sp|P00568|KAD1_HUMAN	Adenylate kinase isoenzyme 1 OS=Homo sapiens GN=AK1 PE=1 SV=3	HUMAN	9	P00568	1.0339	0.687577	1.45771	0.078218	1.3659	0.0801591		0.967209	0.687577	1.41402	0.0274317	1.33651	0.0547559		0.686006	0.078218	0.707202	0.0274317	0.940483	0.60348		0.732121	0.0801592	0.748214	0.0547559	1.06328	0.60348
976	11.87	13.74	16.28	13.15	7.961	sp|Q14126|DSG2_HUMAN	Desmoglein-2 OS=Homo sapiens GN=DSG2 PE=1 SV=2	HUMAN	5	Q14126	1.02621	0.778232	1.07694	0.426246	1.13202	0.137828		0.974455	0.778231	1.05124	0.533952	1.11113	0.227655		0.928558	0.426246	0.951258	0.533952	1.0452	0.499125		0.883376	0.137828	0.899981	0.227655	0.956755	0.499125
977	11.87	13.74	32.08	17.63	14.16	sp|Q9UBE0|SAE1_HUMAN	SUMO-activating enzyme subunit 1 OS=Homo sapiens GN=SAE1 PE=1 SV=1	HUMAN	7	#N/A	1.1367	0.318087	0.797511	0.0600641	0.81498	0.150251		0.879741	0.318087	0.703892	0.00442014	0.724863	0.0847707		1.2539	0.0600641	1.42067	0.00442014	1.01382	0.920985		1.22702	0.150251	1.37957	0.0847707	0.986372	0.920985
978	11.86	12.61	20.08	15.01	14	sp|P05181|CP2E1_HUMAN	Cytochrome P450 2E1 OS=Homo sapiens GN=CYP2E1 PE=1 SV=1	HUMAN	6	#N/A	1.04646	0.444237	1.44181	0.0457983	1.46035	0.0380451		0.955607	0.444236	1.37897	0.129441	1.40605	0.123131		0.693574	0.0457983	0.725178	0.129441	1.00717	0.903274		0.684768	0.0380451	0.711214	0.123131	0.992879	0.903274
979	11.84	13.69	23.09	10.36	8.727	sp|O94875|SRBS2_HUMAN	Sorbin and SH3 domain-containing protein 2 OS=Homo sapiens GN=SORBS2 PE=1 SV=3	HUMAN	7	#N/A	0.990627	0.866944	1.43426	0.628381	1.05879	0.833552		1.00946	0.866944	1.44769	0.621712	1.0757	0.77605		0.697223	0.628381	0.690757	0.621712	0.927427	0.917778		0.944476	0.833552	0.929628	0.77605	1.07825	0.917778
980	11.84	12.47	51.79	45.24	41.07	sp|P59998|ARPC4_HUMAN	Actin-related protein 2/3 complex subunit 4 OS=Homo sapiens GN=ARPC4 PE=1 SV=3	HUMAN	8	#N/A	0.871652	0.103907	0.690886	0.00786171	0.781484	0.0371732		1.14725	0.103907	0.794179	0.0153282	0.903975	0.20368		1.44742	0.00786171	1.25916	0.0153282	1.12432	0.118671		1.27962	0.0371731	1.10623	0.20368	0.889427	0.118671
981	11.82	14.04	42.95	29.84	29.84	sp|Q13151|ROA0_HUMAN	Heterogeneous nuclear ribonucleoprotein A0 OS=Homo sapiens GN=HNRNPA0 PE=1 SV=1	HUMAN	10	#N/A	1.0787	0.420206	1.37739	0.0730108	1.41898	0.0561913		0.927042	0.420206	1.28167	0.0194017	1.32694	0.0160329		0.72601	0.0730108	0.780229	0.0194017	1.02473	0.726611		0.704733	0.0561913	0.753614	0.0160329	0.975862	0.726612
982	11.82	12.79	35.03	35.03	32.8	sp|Q96GK7|FAH2A_HUMAN	Fumarylacetoacetate hydrolase domain-containing protein 2A OS=Homo sapiens GN=FAHD2A PE=1 SV=1	HUMAN	6	#N/A	1.05106	0.590546	2.24897	0.00193264	2.07765	0.0036066		0.951416	0.590546	2.14337	0.00141895	1.9848	0.00305909		0.444647	0.00193264	0.466554	0.00141895	0.917595	0.221525		0.481312	0.0036066	0.503828	0.00305909	1.08981	0.221525
983	11.81	16.91	28.68	17.92	17.92	sp|O75475|PSIP1_HUMAN	PC4 and SFRS1-interacting protein OS=Homo sapiens GN=PSIP1 PE=1 SV=1	HUMAN	10	#N/A	1.20159	0.0749085	1.15384	0.219197	1.17692	0.11512		0.832231	0.0749085	0.96322	0.774231	0.986984	0.903426		0.86667	0.219197	1.03818	0.774231	1.01518	0.855982		0.849675	0.11512	1.01319	0.903426	0.985046	0.855983
984	11.81	12.04	79.59	79.59	63.27	sp|P02766|TTHY_HUMAN	Transthyretin OS=Homo sapiens GN=TTR PE=1 SV=1	HUMAN	8	P02766	0.939578	0.598635	0.709158	0.241081	0.778657	0.374498		1.06431	0.598635	0.750824	0.166059	0.830184	0.269451		1.41012	0.241081	1.33187	0.166059	1.09481	0.426948		1.28426	0.374498	1.20455	0.269451	0.913397	0.426948
985	11.79	13.65	40.26	36.36	36.36	sp|Q15102|PA1B3_HUMAN	Platelet-activating factor acetylhydrolase IB subunit gamma OS=Homo sapiens GN=PAFAH1B3 PE=1 SV=1	HUMAN	7	#N/A	1.11563	0.80229	0.992109	0.988338	0.975223	0.956326		0.896354	0.80229	0.917637	0.558725	0.880777	0.0652962		1.00795	0.988338	1.08976	0.558725	0.951856	0.733309		1.02541	0.956326	1.13536	0.0652962	1.05058	0.733308
986	11.77	13.55	54.01	51.09	50.36	sp|P52758|UK114_HUMAN	Ribonuclease UK114 OS=Homo sapiens GN=HRSP12 PE=1 SV=1	HUMAN	11	#N/A	0.992295	0.893872	2.32484	0.000298988	2.23132	0.000558006		1.00777	0.893873	2.34645	0.000169931	2.26552	0.000171761		0.430136	0.000298988	0.426176	0.000169931	0.953749	0.426533		0.448165	0.000558006	0.4414	0.000171761	1.04849	0.426533
987	11.77	12.24	50	37.04	37.04	sp|P51148|RAB5C_HUMAN	Ras-related protein Rab-5C OS=Homo sapiens GN=RAB5C PE=1 SV=2	HUMAN	7	#N/A	1.07196	0.568555	0.945078	0.889556	1.03599	0.87467		0.932871	0.568555	0.879358	0.664163	0.974851	0.929244		1.05811	0.889556	1.13719	0.664163	1.08168	0.883652		0.965264	0.87467	1.0258	0.929244	0.924484	0.883652
988	11.75	15.31	67.94	47.37	39.71	sp|P26583|HMGB2_HUMAN	High mobility group protein B2 OS=Homo sapiens GN=HMGB2 PE=1 SV=2	HUMAN	10	#N/A	0.970567	0.672248	0.348296	7.31324e-05	0.459566	1.40967e-05		1.03033	0.672248	0.361178	0.000767803	0.478136	0.000178894		2.87112	7.31324e-05	2.76871	0.000767803	1.31604	0.020911		2.17597	1.40967e-05	2.09146	0.000178894	0.759855	0.020911
989	11.75	13.28	42.86	33.12	20.45	sp|O14579|COPE_HUMAN	Coatomer subunit epsilon OS=Homo sapiens GN=COPE PE=1 SV=3	HUMAN	6	#N/A	0.931728	0.28797	0.921228	0.682571	0.941528	0.663363		1.07327	0.28797	0.988348	0.94215	1.01946	0.851933		1.08551	0.682571	1.01179	0.942152	1.01749	0.839947		1.0621	0.663363	0.980913	0.851933	0.98281	0.839947
990	11.75	13.21	16.56	9.272	8.515	sp|Q5GLZ8|HERC4_HUMAN	Probable E3 ubiquitin-protein ligase HERC4 OS=Homo sapiens GN=HERC4 PE=1 SV=1	HUMAN	6	#N/A	1.05609	0.644338	1.03445	0.785272	0.978148	0.86063		0.946892	0.644338	0.981406	0.89974	0.934652	0.389178		0.966701	0.785272	1.01895	0.89974	0.940053	0.675021		1.02234	0.86063	1.06992	0.389178	1.06377	0.675021
991	11.74	15.08	20.28	9.3	3.922	sp|Q9Y6D5|BIG2_HUMAN	Brefeldin A-inhibited guanine nucleotide-exchange protein 2 OS=Homo sapiens GN=ARFGEF2 PE=1 SV=3	HUMAN	5	#N/A	1.05864	0.477494	1.08255	0.63336	1.06038	0.701057		0.944605	0.477494	1.0257	0.85906	1.00906	0.94174		0.923745	0.63336	0.974946	0.85906	0.973238	0.708382		0.943056	0.701057	0.991022	0.94174	1.0275	0.708382
992	11.73	13.14	45.38	36.42	30.64	sp|P31942|HNRH3_HUMAN	Heterogeneous nuclear ribonucleoprotein H3 OS=Homo sapiens GN=HNRNPH3 PE=1 SV=2	HUMAN	9	#N/A	0.971969	0.843315	0.970976	0.826318	0.890468	0.34928		1.02884	0.843315	1.00208	0.987706	0.924322	0.538682		1.02989	0.826318	0.997927	0.987706	0.911752	0.182119		1.12301	0.34928	1.08187	0.538682	1.09679	0.182119
993	11.7	13.41	27.45	16.08	13.73	sp|Q9BZZ5|API5_HUMAN	Apoptosis inhibitor 5 OS=Homo sapiens GN=API5 PE=1 SV=2	HUMAN	6	#N/A	0.977799	0.687265	1.25139	0.172405	1.14442	0.419167		1.02271	0.687265	1.27735	0.166942	1.17452	0.347738		0.799111	0.172405	0.782871	0.166942	0.905667	0.144165		0.873803	0.419167	0.851409	0.347738	1.10416	0.144165
994	11.67	14	50	50	37.84	sp|P04179|SODM_HUMAN	Superoxide dismutase [Mn], mitochondrial OS=Homo sapiens GN=SOD2 PE=1 SV=2	HUMAN	7	P04179	1.06509	0.384401	0.656461	0.0191002	0.752593	0.0688953		0.938892	0.384401	0.616552	0.00710072	0.711342	0.0278185		1.52332	0.0191002	1.62192	0.00710072	1.13879	0.0645419		1.32874	0.0688953	1.40579	0.0278185	0.878125	0.064542
995	11.66	15.3	18.71	7.902	5.288	sp|Q15811|ITSN1_HUMAN	Intersectin-1 OS=Homo sapiens GN=ITSN1 PE=1 SV=3	HUMAN	6	#N/A	1.0693	0.514695	1.13543	0.177907	1.23534	0.0530018		0.935191	0.514695	1.06646	0.48255	1.16579	0.106439		0.880721	0.177907	0.937684	0.48255	1.08041	0.426582		0.809496	0.0530018	0.857785	0.106439	0.925574	0.426582
996	11.64	12.89	56.62	52.21	48.53	sp|P61353|RL27_HUMAN	60S ribosomal protein L27 OS=Homo sapiens GN=RPL27 PE=1 SV=2	HUMAN	12	#N/A	0.886873	0.195551	1.24292	0.0315432	1.18603	0.112852		1.12756	0.195551	1.4049	0.0221278	1.35156	0.0523817		0.80456	0.0315432	0.711794	0.0221278	0.95223	0.433932		0.843147	0.112852	0.739884	0.0523817	1.05017	0.433932
997	11.63	15.52	27.65	19.61	15.69	sp|P49257|LMAN1_HUMAN	Protein ERGIC-53 OS=Homo sapiens GN=LMAN1 PE=1 SV=2	HUMAN	7	#N/A	1.00945	0.860891	1.52575	0.00497449	1.53144	0.000478535		0.990642	0.860891	1.5129	0.00580286	1.52856	0.000867809		0.655416	0.00497449	0.660983	0.00580286	0.996292	0.954076		0.652979	0.000478535	0.65421	0.000867809	1.00372	0.954076
998	11.61	17.16	51.41	34.14	27.71	sp|P62753|RS6_HUMAN	40S ribosomal protein S6 OS=Homo sapiens GN=RPS6 PE=1 SV=1	HUMAN	13	#N/A	1.05033	0.47764	1.24453	0.0603868	1.0806	0.239005		0.952084	0.47764	1.18852	0.0350205	1.03697	0.566119		0.803513	0.0603868	0.841384	0.0350205	0.862316	0.0437395		0.925411	0.239005	0.964351	0.566119	1.15967	0.0437395
999	11.6	13.49	31.12	18.99	16.48	sp|P62495|ERF1_HUMAN	Eukaryotic peptide chain release factor subunit 1 OS=Homo sapiens GN=ETF1 PE=1 SV=3	HUMAN	6	#N/A	1.09869	0.255984	1.09513	0.44083	1.07195	0.471945		0.910178	0.255983	0.999996	1	0.983271	0.894058		0.913133	0.44083	1	1	0.97508	0.661387		0.932876	0.471945	1.01701	0.894058	1.02556	0.661387
1000	11.56	13.37	25.39	21.83	14.92	sp|P10909|CLUS_HUMAN	Clusterin OS=Homo sapiens GN=CLU PE=1 SV=1	HUMAN	6	P10909	0.991292	0.941783	0.707776	0.0249473	0.667146	0.0429213		1.00879	0.941785	0.723477	0.168303	0.690466	0.202484		1.41288	0.0249473	1.38221	0.168304	0.933824	0.505902		1.49892	0.0429213	1.4483	0.202484	1.07087	0.505902
1001	11.56	12.72	42.78	38.89	34.44	sp|P07741|APT_HUMAN	Adenine phosphoribosyltransferase OS=Homo sapiens GN=APRT PE=1 SV=2	HUMAN	6	#N/A	0.995271	0.935951	1.3349	0.151085	1.44161	0.0279842		1.00475	0.935951	1.34389	0.104992	1.46007	0.0117492		0.74912	0.151085	0.744106	0.104992	1.07405	0.386297		0.693667	0.0279843	0.6849	0.0117492	0.931057	0.386297
1002	11.56	12.59	29.11	29.11	27.09	sp|Q8IW45|CARKD_HUMAN	Carbohydrate kinase domain-containing protein OS=Homo sapiens GN=CARKD PE=1 SV=1	HUMAN	6	#N/A	0.950417	0.426494	0.94637	0.391298	0.991051	0.883437		1.05217	0.426494	0.998517	0.980909	1.05185	0.46637		1.05667	0.391298	1.00148	0.980909	1.04051	0.567069		1.00903	0.883437	0.950708	0.46637	0.961068	0.56707
1003	11.55	16.51	41.9	33.94	30.89	sp|Q15555|MARE2_HUMAN	Microtubule-associated protein RP/EB family member 2 OS=Homo sapiens GN=MAPRE2 PE=1 SV=1	HUMAN	8	#N/A	0.947166	0.593486	1.04576	0.807464	0.925902	0.655145		1.05578	0.593486	1.10961	0.414736	0.985697	0.898399		0.956244	0.807464	0.901218	0.414736	0.878489	0.0503426		1.08003	0.655145	1.01451	0.898399	1.13832	0.0503425
1004	11.54	12.6	17.05	11.21	8.756	sp|P08236|BGLR_HUMAN	Beta-glucuronidase OS=Homo sapiens GN=GUSB PE=1 SV=2	HUMAN	6	#N/A	1.08508	0.579191	0.824241	0.210063	0.760511	0.177227		0.921594	0.57919	0.759595	0.0853951	0.701629	0.0223366		1.21324	0.210063	1.31649	0.0853951	0.916579	0.468605		1.31491	0.177227	1.42526	0.0223366	1.09101	0.468605
1005	11.53	13.61	20.76	19.76	15.57	sp|Q12874|SF3A3_HUMAN	Splicing factor 3A subunit 3 OS=Homo sapiens GN=SF3A3 PE=1 SV=1	HUMAN	7	#N/A	0.988991	0.888078	0.770442	0.0111735	0.769167	0.025692		1.01113	0.888078	0.781911	0.0347885	0.784621	0.0640974		1.29796	0.0111735	1.27892	0.0347885	0.990317	0.922914		1.30011	0.025692	1.2745	0.0640975	1.00978	0.922912
1006	11.52	12.59	26.93	23.84	18.27	sp|Q13642|FHL1_HUMAN	Four and a half LIM domains protein 1 OS=Homo sapiens GN=FHL1 PE=1 SV=4	HUMAN	6	#N/A	0.922954	0.2649	1.19245	0.424907	1.18337	0.308816		1.08348	0.2649	1.28445	0.278011	1.28314	0.132883		0.83861	0.424907	0.778547	0.278011	0.984072	0.845102		0.845046	0.308816	0.779335	0.132883	1.01619	0.845101
1007	11.51	13.56	38.12	24	22.35	sp|Q96FV2|SCRN2_HUMAN	Secernin-2 OS=Homo sapiens GN=SCRN2 PE=2 SV=2	HUMAN	7	Q96FV2	1.0996	0.218479	1.37261	0.0214955	1.3914	0.0306768		0.909423	0.218478	1.25084	0.059682	1.27505	0.0730822		0.728541	0.0214955	0.79946	0.059682	1.0146	0.900535		0.718701	0.0306768	0.784286	0.0730822	0.985611	0.900537
1008	11.51	12.96	50.34	49.66	39.31	sp|P61254|RL26_HUMAN	60S ribosomal protein L26 OS=Homo sapiens GN=RPL26 PE=1 SV=1	HUMAN	7	#N/A	0.96194	0.791434	1.16012	0.249533	1.15124	0.262806		1.03957	0.791434	1.20887	0.175248	1.19873	0.39553		0.861978	0.249533	0.827222	0.175248	0.983043	0.897291		0.868627	0.262806	0.834215	0.39553	1.01725	0.897291
1009	11.47	15.95	24.89	20.04	16.08	sp|Q9H788|SH24A_HUMAN	SH2 domain-containing protein 4A OS=Homo sapiens GN=SH2D4A PE=1 SV=1	HUMAN	8	#N/A	1.17751	0.138911	1.57947	0.0218931	1.43795	0.0332817		0.849248	0.138911	1.34838	0.105995	1.23362	0.190203		0.633124	0.0218931	0.741628	0.105995	0.902965	0.103522		0.695435	0.0332817	0.810621	0.190203	1.10746	0.103522
1010	11.45	12.84	22.92	16.1	13.83	sp|P14314|GLU2B_HUMAN	Glucosidase 2 subunit beta OS=Homo sapiens GN=PRKCSH PE=1 SV=2	HUMAN	6	P14314	1.09359	0.311962	0.534757	0.46949	0.591178	0.00879484		0.91442	0.311961	0.515347	0.454816	0.54583	0.00513597		1.87001	0.46949	1.94044	0.454816	1.12794	0.899389		1.69154	0.00879483	1.83207	0.00513597	0.886575	0.899389
1011	11.43	14.31	61.9	50.34	41.5	sp|P55008|AIF1_HUMAN	Allograft inflammatory factor 1 OS=Homo sapiens GN=AIF1 PE=1 SV=1	HUMAN	6	#N/A	1.18481	0.191276	1.14279	0.508742	1.11916	0.488248		0.844015	0.191276	0.96734	0.780963	0.952245	0.577174		0.875051	0.508742	1.03376	0.780963	0.972076	0.706022		0.893524	0.488248	1.05015	0.577174	1.02873	0.706022
1012	11.42	14.07	25.16	13.96	11.7	sp|O43143|DHX15_HUMAN	Putative pre-mRNA-splicing factor ATP-dependent RNA helicase DHX15 OS=Homo sapiens GN=DHX15 PE=1 SV=2	HUMAN	7	#N/A	1.00677	0.941442	0.910766	0.500881	0.912968	0.41307		0.993279	0.941442	0.90313	0.309486	0.914734	0.226471		1.09798	0.500881	1.10726	0.309486	1.00738	0.922269		1.09533	0.41307	1.09321	0.226471	0.992677	0.922271
1013	11.4	13.14	26.92	21.53	18.22	sp|P26196|DDX6_HUMAN	Probable ATP-dependent RNA helicase DDX6 OS=Homo sapiens GN=DDX6 PE=1 SV=2	HUMAN	7	#N/A	0.955375	0.481627	0.861595	0.360299	0.929688	0.500795		1.04671	0.481627	0.901417	0.432994	0.980561	0.834126		1.16064	0.360299	1.10936	0.432994	1.07305	0.652916		1.07563	0.500795	1.01982	0.834127	0.931921	0.652916
1014	11.37	14.48	19.04	10.78	6.174	sp|O43847|NRDC_HUMAN	Nardilysin OS=Homo sapiens GN=NRD1 PE=1 SV=2	HUMAN	5	#N/A	1.13851	0.26224	0.915663	0.436066	0.895346	0.17166		0.87834	0.26224	0.807704	0.0893457	0.794304	0.0173844		1.09211	0.436066	1.23808	0.0893457	0.975823	0.779516		1.11689	0.17166	1.25897	0.0173844	1.02478	0.779515
1015	11.37	13.71	59.46	44.59	44.59	sp|Q96A72|MGN2_HUMAN	Protein mago nashi homolog 2 OS=Homo sapiens GN=MAGOHB PE=1 SV=1	HUMAN	10	#N/A	1.00581	0.960397	0.605034	0.0475298	0.636718	0.054595		0.994228	0.960395	0.60166	0.0221414	0.636958	0.0365087		1.6528	0.0475298	1.66207	0.0221414	1.03802	0.644038		1.57055	0.054595	1.56996	0.0365087	0.963377	0.644039
1016	11.37	13.37	18.9	12.99	12.99	sp|P49915|GUAA_HUMAN	GMP synthase [glutamine-hydrolyzing] OS=Homo sapiens GN=GMPS PE=1 SV=1	HUMAN	7	P49915	1.06137	0.635329	1.07326	0.554267	1.07732	0.672321		0.942181	0.635329	1.00994	0.94224	1.0209	0.883345		0.931741	0.554267	0.990162	0.94224	0.999035	0.991672		0.928231	0.672321	0.979527	0.883344	1.00097	0.991672
1017	11.36	11.96	23.42	23.42	23.42	sp|P06454|PTMA_HUMAN	Prothymosin alpha OS=Homo sapiens GN=PTMA PE=1 SV=2	HUMAN	9	#N/A	1.05356	0.593909	0.561217	0.0619513	0.699409	0.0346199		0.949161	0.593908	0.533526	0.0913109	0.668428	0.0154176		1.78184	0.0619513	1.87432	0.0913109	1.24239	0.415518		1.42978	0.0346199	1.49605	0.0154176	0.8049	0.415518
1018	11.32	13.41	24.33	16.28	13.79	sp|Q9P258|RCC2_HUMAN	Protein RCC2 OS=Homo sapiens GN=RCC2 PE=1 SV=2	HUMAN	6	#N/A	0.989478	0.861938	0.690961	0.0447774	0.730341	0.00603927		1.01063	0.861938	0.698757	0.0351123	0.744058	0.017039		1.44726	0.0447774	1.43111	0.0351123	1.05597	0.625592		1.36922	0.00603927	1.34398	0.017039	0.946994	0.625592
1019	11.32	12.41	26.34	20.7	17.47	sp|Q9NVD7|PARVA_HUMAN	Alpha-parvin OS=Homo sapiens GN=PARVA PE=1 SV=1	HUMAN	6	#N/A	1.12931	0.273036	1.45871	0.0387246	1.50261	0.0156885		0.885498	0.273036	1.29455	0.0489619	1.33719	0.0158144		0.685535	0.0387246	0.772468	0.0489619	1.0242	0.789772		0.665509	0.0156885	0.747835	0.0158143	0.976369	0.789772
1020	11.31	13.92	20.57	14.13	13.06	sp|P02748|CO9_HUMAN	Complement component C9 OS=Homo sapiens GN=C9 PE=1 SV=2	HUMAN	7	P02748	0.994511	0.939582	0.519155	0.0251162	0.578319	0.0293615		1.00552	0.939582	0.524559	0.0372822	0.58791	0.0545904		1.92621	0.0251162	1.90636	0.0372822	1.09874	0.183128		1.72915	0.0293615	1.70094	0.0545904	0.91013	0.183128
1021	11.28	14.53	30.46	21.49	14.89	sp|Q8N8S7|ENAH_HUMAN	Protein enabled homolog OS=Homo sapiens GN=ENAH PE=1 SV=2	HUMAN	8	#N/A	0.962697	0.506275	0.727874	0.0111014	0.626177	0.000131821		1.03875	0.506276	0.756236	0.00810115	0.655404	2.68133e-05		1.37386	0.0111014	1.32234	0.00810115	0.85854	0.0626246		1.59699	0.000131821	1.52578	2.68133e-05	1.16477	0.0626245
1022	11.28	12.11	39.87	39.87	39.87	sp|P24666|PPAC_HUMAN	Low molecular weight phosphotyrosine protein phosphatase OS=Homo sapiens GN=ACP1 PE=1 SV=3	HUMAN	6	#N/A	1.1713	0.137422	1.21521	0.143964	1.31089	0.114886		0.853752	0.137422	1.03885	0.675418	1.12886	0.42053		0.8229	0.143964	0.962601	0.675418	1.07236	0.517663		0.762842	0.114886	0.885851	0.42053	0.932527	0.517663
1023	11.25	19.37	28.91	18.91	18.91	sp|Q16822|PCKGM_HUMAN	Phosphoenolpyruvate carboxykinase [GTP], mitochondrial OS=Homo sapiens GN=PCK2 PE=1 SV=3	HUMAN	13	#N/A	1.07577	0.828316	1.74511	0.0891632	1.84126	0.0480303		0.929569	0.828316	1.59098	0.0154412	1.68068	0.00762339		0.573029	0.0891632	0.628546	0.0154411	1.04518	0.443222		0.543106	0.0480303	0.594998	0.00762339	0.956771	0.443222
1024	11.19	12.54	24.42	10.37	8.595	sp|Q96TA1|NIBL1_HUMAN	Niban-like protein 1 OS=Homo sapiens GN=FAM129B PE=1 SV=2	HUMAN	5	#N/A	0.971114	0.817339	1.06089	0.766596	1.06488	0.671716		1.02974	0.81734	1.09237	0.580307	1.1037	0.603149		0.942605	0.766596	0.915445	0.580307	0.998606	0.994965		0.939074	0.671716	0.906044	0.603149	1.0014	0.994965
1025	11.15	14.09	81.54	68.46	63.85	sp|P62244|RS15A_HUMAN	40S ribosomal protein S15a OS=Homo sapiens GN=RPS15A PE=1 SV=2	HUMAN	9	P62244	0.990673	0.934249	1.11171	0.543726	1.09065	0.647547		1.00941	0.934249	1.12642	0.339253	1.10852	0.503967		0.899518	0.543726	0.887765	0.339253	0.974362	0.770072		0.916888	0.647547	0.902101	0.503967	1.02631	0.770071
1026	11.15	13.87	59.69	55.81	55.81	sp|P18136|KV313_HUMAN	Ig kappa chain V-III region HIC OS=Homo sapiens PE=2 SV=1	HUMAN	10	#N/A
1027	11.12	17.14	46.43	23.81	22.38	sp|O14979|HNRDL_HUMAN	Heterogeneous nuclear ribonucleoprotein D-like OS=Homo sapiens GN=HNRPDL PE=1 SV=3	HUMAN	10	#N/A	0.921563	0.283775	0.810999	0.028217	0.869158	0.180612		1.08511	0.283775	0.882668	0.161781	0.95042	0.517899		1.23305	0.028217	1.13293	0.161781	1.06592	0.519363		1.15054	0.180612	1.05217	0.517899	0.938156	0.519363
1028	11.12	13.09	84.69	83.67	77.55	sp|P04080|CYTB_HUMAN	Cystatin-B OS=Homo sapiens GN=CSTB PE=1 SV=2	HUMAN	15	P04080	1.02555	0.690707	0.670582	0.0442352	0.759622	0.0701626		0.975086	0.690706	0.654457	0.030935	0.746494	0.0308728		1.49124	0.0442352	1.52798	0.030935	1.1232	0.109717		1.31644	0.0701626	1.3396	0.0308728	0.890313	0.109717
1029	11.12	12.12	64.29	52.38	40.48	sp|P58876|H2B1D_HUMAN	Histone H2B type 1-D OS=Homo sapiens GN=HIST1H2BD PE=1 SV=2	HUMAN	11	#N/A	0.903179	0.293014	0.381817	0.364921	0.324624	0.00708643		1.1072	0.293014	0.384878	0.376018	0.358191	0.00343199		2.61906	0.364921	2.59822	0.376018	1.25019	0.866723		3.08049	0.00708643	2.79181	0.00343199	0.79988	0.866723
1030	11.1	13.36	17.52	10.09	10.09	sp|Q7Z2W4|ZCCHV_HUMAN	Zinc finger CCCH-type antiviral protein 1 OS=Homo sapiens GN=ZC3HAV1 PE=1 SV=3	HUMAN	7	#N/A	0.88517	0.319337	1.37309	0.310436	1.22843	0.351992		1.12973	0.319337	1.54115	0.0841083	1.3959	0.0670279		0.728283	0.310436	0.648866	0.0841083	0.898233	0.4444		0.814051	0.351993	0.716386	0.0670278	1.1133	0.444399
1031	11.09	12.4	37.87	28.99	25.44	sp|O95433|AHSA1_HUMAN	Activator of 90 kDa heat shock protein ATPase homolog 1 OS=Homo sapiens GN=AHSA1 PE=1 SV=1	HUMAN	6	#N/A	0.988617	0.890406	1.03115	0.891768	0.932074	0.353211		1.01151	0.890406	1.04168	0.853742	0.950696	0.520009		0.969787	0.891768	0.959988	0.853742	0.906685	0.599195		1.07288	0.353211	1.05186	0.520009	1.10292	0.599195
1032	11.08	14.37	23.22	12.17	6.461	sp|O75146|HIP1R_HUMAN	Huntingtin-interacting protein 1-related protein OS=Homo sapiens GN=HIP1R PE=1 SV=2	HUMAN	5	#N/A	1.02455	0.747306	0.95286	0.806195	0.948481	0.756022		0.976041	0.747305	0.92984	0.724425	0.927696	0.623698		1.04947	0.806195	1.07545	0.724425	1.0027	0.981583		1.05432	0.756022	1.07794	0.623698	0.99731	0.981583
1033	11.06	13.28	25.36	23.21	23.21	sp|Q13643|FHL3_HUMAN	Four and a half LIM domains protein 3 OS=Homo sapiens GN=FHL3 PE=1 SV=4	HUMAN	8	#N/A	0.873864	0.058246	0.710127	0.202366	0.589764	0.0570335		1.14434	0.0582461	0.789769	0.320782	0.672598	0.0961704		1.4082	0.202366	1.26619	0.320782	0.995959	0.967258		1.69559	0.0570335	1.48677	0.0961704	1.00406	0.967258
1034	11.04	14.46	24.32	13.51	12.69	sp|Q63ZY3|KANK2_HUMAN	KN motif and ankyrin repeat domain-containing protein 2 OS=Homo sapiens GN=KANK2 PE=1 SV=1	HUMAN	8	#N/A	0.878326	0.211321	1.223	0.0214745	1.06229	0.550907		1.13853	0.211321	1.39428	0.00395358	1.21642	0.152368		0.817664	0.0214745	0.717216	0.00395358	0.864934	0.188771		0.941358	0.550907	0.822087	0.152368	1.15616	0.188771
1035	11.02	13.09	37.86	27.83	22.33	sp|Q9NRN7|ADPPT_HUMAN	L-aminoadipate-semialdehyde dehydrogenase-phosphopantetheinyl transferase OS=Homo sapiens GN=AASDHPPT PE=1 SV=2	HUMAN	7	#N/A	0.992114	0.911537	1.13	0.0731092	1.10655	0.122329		1.00795	0.911538	1.14256	0.0560718	1.12476	0.0820112		0.884954	0.0731092	0.875225	0.0560718	0.972887	0.643125		0.90371	0.122329	0.889077	0.0820112	1.02787	0.643125
1036	11	13.72	26.12	20.52	13.99	sp|O75191|XYLB_HUMAN	Xylulose kinase OS=Homo sapiens GN=XYLB PE=1 SV=3	HUMAN	6	#N/A	0.990983	0.902879	1.40677	0.0070049	1.44847	0.0219324		1.0091	0.902879	1.42176	0.0237228	1.47003	0.0307531		0.710849	0.0070049	0.703352	0.0237228	1.0245	0.693768		0.690382	0.0219324	0.680257	0.0307531	0.976085	0.693769
1037	11	12.32	57.72	33.56	32.21	sp|P16949|STMN1_HUMAN	Stathmin OS=Homo sapiens GN=STMN1 PE=1 SV=3	HUMAN	6	#N/A	1.03961	0.851511	0.512191	0.0242362	0.513082	0.00265473		0.961898	0.851511	0.493609	0.00501194	0.495946	0.00244607		1.9524	0.0242362	2.0259	0.00501194	0.999952	1		1.94901	0.00265473	2.01635	0.00244606	1.00005	1
1038	10.98	13.65	26.32	16.85	11.56	sp|Q9NQW7|XPP1_HUMAN	Xaa-Pro aminopeptidase 1 OS=Homo sapiens GN=XPNPEP1 PE=1 SV=3	HUMAN	6	#N/A	0.897456	0.583282	0.818971	0.332019	0.740957	0.146752		1.11426	0.583282	0.911951	0.451637	0.827608	0.117938		1.22104	0.332019	1.09655	0.451637	0.89634	0.527179		1.3496	0.146752	1.2083	0.117938	1.11565	0.527179
1039	10.94	13.16	26.75	19.96	19.96	sp|P30520|PURA2_HUMAN	Adenylosuccinate synthetase isozyme 2 OS=Homo sapiens GN=ADSS PE=1 SV=3	HUMAN	7	#N/A	1.09387	0.479511	0.900187	0.509053	0.914953	0.467533		0.914185	0.47951	0.824818	0.128555	0.842252	0.0581101		1.11088	0.509053	1.21239	0.128555	1.01068	0.942857		1.09295	0.467533	1.18729	0.0581101	0.989432	0.942859
1040	10.92	13.88	53.66	52.68	27.8	sp|P49720|PSB3_HUMAN	Proteasome subunit beta type-3 OS=Homo sapiens GN=PSMB3 PE=1 SV=2	HUMAN	5	#N/A	0.937208	0.247862	1.10395	0.380891	1.10289	0.322215		1.067	0.247862	1.17896	0.227483	1.18466	0.0435032		0.905834	0.380891	0.848202	0.227483	0.992681	0.95883		0.906707	0.322215	0.844122	0.0435032	1.00737	0.95883
1041	10.92	12.28	31.7	26.34	21.65	sp|Q99611|SPS2_HUMAN	Selenide, water dikinase 2 OS=Homo sapiens GN=SEPHS2 PE=1 SV=3	HUMAN	5	#N/A	1.02223	0.703466	0.995215	0.962689	1.08704	0.36287		0.978253	0.703466	0.97558	0.805988	1.07102	0.46758		1.00481	0.962689	1.02503	0.805988	1.08596	0.176071		0.919927	0.36287	0.933692	0.46758	0.920848	0.176071
1042	10.91	12.37	21.87	15.23	13.76	sp|Q16186|ADRM1_HUMAN	Proteasomal ubiquitin receptor ADRM1 OS=Homo sapiens GN=ADRM1 PE=1 SV=2	HUMAN	7	#N/A	0.883349	0.18713	0.668869	0.11656	0.762629	0.235883		1.13206	0.18713	0.752028	0.168869	0.865678	0.465841		1.49506	0.11656	1.32974	0.168869	1.14301	0.0976814		1.31125	0.235883	1.15516	0.465841	0.874886	0.0976814
1043	10.87	38.09	55.52	54.6	54.6	sp|P01859|IGHG2_HUMAN	Ig gamma-2 chain C region OS=Homo sapiens GN=IGHG2 PE=1 SV=2	HUMAN	87	P01859	0.790794	0.563651	0.646201	0.81575	0.458098	0.426156		1.26455	0.563651	0.646845	0.753656	0.578341	0.344742		1.54751	0.81575	1.54596	0.753656	1.12107	0.883915		2.18294	0.426156	1.72908	0.344742	0.892004	0.883915
1044	10.87	13.46	32.05	27.8	23.94	sp|Q96GG9|DCNL1_HUMAN	DCN1-like protein 1 OS=Homo sapiens GN=DCUN1D1 PE=1 SV=1	HUMAN	7	#N/A	1.06738	0.716953	1.21165	0.346801	1.32398	0.692967		0.936874	0.716953	1.14483	0.169009	1.22556	0.76427		0.825318	0.346801	0.87349	0.169009	1.06048	0.930507		0.755297	0.692967	0.815954	0.76427	0.942966	0.930507
1045	10.86	14.22	34.48	28.57	21.92	sp|Q9BS26|ERP44_HUMAN	Endoplasmic reticulum resident protein 44 OS=Homo sapiens GN=ERP44 PE=1 SV=1	HUMAN	7	#N/A	1.15875	0.122018	0.706902	0.544969	0.712597	0.0174677		0.863003	0.122018	0.63776	0.435926	0.619829	0.00548415		1.41462	0.544969	1.56799	0.435926	1.00538	0.99333		1.40332	0.0174677	1.61335	0.00548415	0.994652	0.99333
1046	10.86	11.45	39.11	35.42	35.42	sp|P21964|COMT_HUMAN	Catechol O-methyltransferase OS=Homo sapiens GN=COMT PE=1 SV=2	HUMAN	7	#N/A	0.913969	0.500798	2.4364	0.196752	2.09543	0.104322		1.09413	0.500798	2.57304	0.221905	2.25235	0.114456		0.410442	0.196752	0.388646	0.221905	0.853822	0.69968		0.477228	0.104322	0.44398	0.114456	1.1712	0.69968
1047	10.85	14.53	24.84	18.44	17.34	sp|Q9UBT2|SAE2_HUMAN	SUMO-activating enzyme subunit 2 OS=Homo sapiens GN=UBA2 PE=1 SV=2	HUMAN	9	Q9UBT2	1.19781	0.383041	0.906276	0.908322	1.09767	0.611457		0.834856	0.383041	0.769531	0.755862	0.923708	0.408207		1.10342	0.908322	1.29949	0.755862	1.18687	0.846178		0.911021	0.611457	1.08259	0.408207	0.842552	0.846178
1048	10.83	21.8	15.35	7.843	5.584	sp|Q13085|ACACA_HUMAN	Acetyl-CoA carboxylase 1 OS=Homo sapiens GN=ACACA PE=1 SV=2	HUMAN	10	#N/A	1.03374	0.80957	0.971905	0.89791	0.915228	0.574442		0.967364	0.80957	0.944062	0.732735	0.893075	0.0926989		1.02891	0.89791	1.05925	0.732735	0.935567	0.667866		1.09262	0.574442	1.11973	0.092699	1.06887	0.667865
1049	10.83	14.99	20.36	12.63	9.443	sp|Q01433|AMPD2_HUMAN	AMP deaminase 2 OS=Homo sapiens GN=AMPD2 PE=1 SV=2	HUMAN	7	#N/A	1.02635	0.701877	1.21028	0.009101	1.19339	0.0374302		0.974329	0.701877	1.18215	0.0255175	1.17211	0.0371674		0.826254	0.009101	0.845918	0.0255175	0.97971	0.800015		0.837952	0.0374302	0.853162	0.0371674	1.02071	0.800015
1050	10.83	12	34.91	19.36	12.96	sp|Q01844|EWS_HUMAN	RNA-binding protein EWS OS=Homo sapiens GN=EWSR1 PE=1 SV=1	HUMAN	11	#N/A	0.959551	0.530737	0.91139	0.376853	0.89146	0.15086		1.04215	0.530738	0.9517	0.514928	0.93664	0.473121		1.09722	0.376853	1.05075	0.514929	0.972808	0.788786		1.12176	0.150859	1.06765	0.473121	1.02795	0.788786
1051	10.82	13.11	24.26	16.08	8.745	sp|Q14444|CAPR1_HUMAN	Caprin-1 OS=Homo sapiens GN=CAPRIN1 PE=1 SV=2	HUMAN	6	#N/A	0.927437	0.586105	0.947317	0.76554	0.945366	0.617357		1.07824	0.586105	1.01931	0.893282	1.03105	0.841937		1.05561	0.76554	0.981058	0.893282	1.00467	0.975715		1.05779	0.617357	0.969882	0.841937	0.995352	0.975715
1052	10.8	12.6	37.05	33.13	31.33	sp|Q9UHD1|CHRD1_HUMAN	Cysteine and histidine-rich domain-containing protein 1 OS=Homo sapiens GN=CHORDC1 PE=1 SV=2	HUMAN	6	#N/A	1.06089	0.380738	0.710226	0.158951	0.777493	0.11118		0.942608	0.380738	0.6673	0.0880852	0.737098	0.0133695		1.408	0.158951	1.49858	0.0880853	1.1072	0.514662		1.28619	0.11118	1.35667	0.0133695	0.903179	0.514663
1053	10.78	12.65	26.56	20.33	13.88	sp|P36955|PEDF_HUMAN	Pigment epithelium-derived factor OS=Homo sapiens GN=SERPINF1 PE=1 SV=3	HUMAN	6	P36955	0.949065	0.473039	0.649578	0.205616	0.547004	0.0603114		1.05367	0.47304	0.642506	0.169798	0.572812	0.0596613		1.53946	0.205616	1.5564	0.169798	1.09714	0.222547		1.82814	0.0603114	1.74577	0.0596613	0.911463	0.222547
1054	10.77	11.93	23.56	16.73	10.97	sp|P07686|HEXB_HUMAN	Beta-hexosaminidase subunit beta OS=Homo sapiens GN=HEXB PE=1 SV=3	HUMAN	5	#N/A	1.00206	0.978203	0.839952	0.0323196	0.851428	0.109568		0.997942	0.978203	0.84073	0.0119726	0.856971	0.0863528		1.19054	0.0323196	1.18944	0.0119727	1.00643	0.936884		1.1745	0.109568	1.1669	0.0863528	0.993607	0.936884
1055	10.76	12.09	11.34	9.184	9.184	sp|P12830|CADH1_HUMAN	Cadherin-1 OS=Homo sapiens GN=CDH1 PE=1 SV=3	HUMAN	6	#N/A	1.00259	0.98865	1.7891	0.00650669	1.71068	0.0373156		0.997415	0.98865	1.7952	0.00837127	1.72986	0.00703872		0.558941	0.00650669	0.557042	0.00837127	0.95404	0.560991		0.584562	0.0373156	0.57808	0.00703872	1.04817	0.560991
1056	10.74	12.71	28.13	21.23	21.23	sp|P55209|NP1L1_HUMAN	Nucleosome assembly protein 1-like 1 OS=Homo sapiens GN=NAP1L1 PE=1 SV=1	HUMAN	10	#N/A	1.06381	0.684506	0.555645	0.0217617	0.513254	0.0172773		0.940014	0.684506	0.525928	0.00551655	0.488576	0.00608947		1.79971	0.0217617	1.9014	0.00551655	0.915875	0.466689		1.94835	0.0172773	2.04677	0.00608947	1.09185	0.466688
1057	10.73	12.86	26.18	12.6	9.418	sp|Q9Y223|GLCNE_HUMAN	Bifunctional UDP-N-acetylglucosamine 2-epimerase/N-acetylmannosamine kinase OS=Homo sapiens GN=GNE PE=1 SV=1	HUMAN	6	#N/A	1.00938	0.955082	1.49499	0.00511501	1.66322	0.0259182		0.990703	0.955082	1.47981	0.0626723	1.66208	0.00303903		0.668899	0.00511501	0.675763	0.0626723	1.11065	0.489358		0.601244	0.0259182	0.601655	0.00303903	0.900374	0.489358
1058	10.73	12.38	53	53	43	sp|P02652|APOA2_HUMAN	Apolipoprotein A-II OS=Homo sapiens GN=APOA2 PE=1 SV=1	HUMAN	6	P02652	1.04729	0.782829	0.484032	0.0445186	0.513166	0.0608938		0.954843	0.782828	0.504086	0.0682356	0.489793	0.0145214		2.06598	0.0445186	1.98379	0.0682357	0.933473	0.788419		1.94869	0.0608938	2.04168	0.0145214	1.07127	0.788419
1059	10.71	12.81	30.79	28.88	22.89	sp|P06132|DCUP_HUMAN	Uroporphyrinogen decarboxylase OS=Homo sapiens GN=UROD PE=1 SV=2	HUMAN	6	#N/A	0.988812	0.84487	1.40359	0.0152006	1.30841	0.00586812		1.01131	0.84487	1.42125	0.0278214	1.33282	0.00775725		0.712456	0.0152006	0.703605	0.0278213	0.926572	0.335794		0.764286	0.00586813	0.750291	0.00775725	1.07925	0.335794
1060	10.71	12.23	24.6	17.86	17.86	sp|Q9UMS4|PRP19_HUMAN	Pre-mRNA-processing factor 19 OS=Homo sapiens GN=PRPF19 PE=1 SV=1	HUMAN	8	#N/A	0.887047	0.348337	0.898835	0.540628	0.836753	0.197608		1.12734	0.348337	1.01714	0.93085	0.95244	0.727597		1.11255	0.540628	0.983149	0.93085	0.929901	0.627682		1.19509	0.197608	1.04993	0.727597	1.07538	0.627682
1061	10.71	12.11	52.94	31.93	21.43	sp|Q16629|SFRS7_HUMAN	Splicing factor, arginine/serine-rich 7 OS=Homo sapiens GN=SFRS7 PE=1 SV=1	HUMAN	6	#N/A	0.962256	0.715792	1.08461	0.558201	1.01474	0.921335		1.03922	0.715792	1.12946	0.491241	1.06253	0.722966		0.921993	0.558201	0.885376	0.491241	0.932766	0.309738		0.985476	0.921335	0.941152	0.722966	1.07208	0.309738
1062	10.69	14.36	14.81	8.539	6.79	sp|Q15029|U5S1_HUMAN	116 kDa U5 small nuclear ribonucleoprotein component OS=Homo sapiens GN=EFTUD2 PE=1 SV=1	HUMAN	6	#N/A	1.11841	0.296997	0.968622	0.967213	0.955384	0.525495		0.894124	0.296997	0.914381	0.908216	0.8607	0.329133		1.03239	0.967213	1.09364	0.908216	0.990974	0.990948		1.0467	0.525495	1.16184	0.329133	1.00911	0.990948
1063	10.68	15.33	10.52	4.728	3.199	sp|P04275|VWF_HUMAN	von Willebrand factor OS=Homo sapiens GN=VWF PE=1 SV=3	HUMAN	7	P04275	1.03846	0.632183	0.961289	0.624419	0.902202	0.250647		0.962967	0.632182	0.928832	0.514436	0.875043	0.28528		1.04027	0.624419	1.07662	0.514436	0.932997	0.488622		1.1084	0.250647	1.1428	0.28528	1.07182	0.488621
1064	10.68	12.23	14.39	14.39	14.39	sp|O14773|TPP1_HUMAN	Tripeptidyl-peptidase 1 OS=Homo sapiens GN=TPP1 PE=1 SV=2	HUMAN	11	#N/A	0.92902	0.373514	0.990158	0.967557	0.951381	0.533991		1.0764	0.373514	1.06569	0.793123	1.0325	0.686276		1.00994	0.967557	0.938362	0.793123	0.957821	0.833238		1.0511	0.533991	0.968527	0.686276	1.04404	0.833238
1065	10.66	11.95	20.6	14.93	14.93	sp|Q9Y2X3|NOP58_HUMAN	Nucleolar protein 58 OS=Homo sapiens GN=NOP58 PE=1 SV=1	HUMAN	6	Q9Y2X3	1.04106	0.590944	1.16078	0.601017	1.13197	0.625064		0.960558	0.590943	1.11382	0.707941	1.09418	0.711285		0.861488	0.601017	0.897811	0.707941	0.972573	0.798772		0.883413	0.625064	0.913928	0.711285	1.0282	0.798772
1066	10.64	15.68	26.41	7.67	5.825	sp|O14974|MYPT1_HUMAN	Protein phosphatase 1 regulatory subunit 12A OS=Homo sapiens GN=PPP1R12A PE=1 SV=1	HUMAN	7	#N/A	1.06791	0.443561	1.05131	0.748643	1.02641	0.848349		0.936411	0.443561	0.981908	0.862679	0.965805	0.71702		0.951193	0.748643	1.01843	0.862679	0.974764	0.721107		0.974273	0.848349	1.03541	0.71702	1.02589	0.721106
1067	10.64	13.58	37.03	31.96	27.85	sp|P15121|ALDR_HUMAN	Aldose reductase OS=Homo sapiens GN=AKR1B1 PE=1 SV=3	HUMAN	8	#N/A	0.770026	0.0764234	0.450018	0.00930124	0.490831	0.00349786		1.29866	0.0764235	0.58877	0.0445712	0.646604	0.0377033		2.22213	0.00930124	1.69846	0.0445712	1.09539	0.416486		2.03736	0.00349786	1.54654	0.0377033	0.912915	0.416487
1068	10.63	13.02	23.4	9.811	9.182	sp|Q9Y263|PLAP_HUMAN	Phospholipase A-2-activating protein OS=Homo sapiens GN=PLAA PE=1 SV=2	HUMAN	6	#N/A	1.08315	0.324973	0.967575	0.855868	0.933721	0.710519		0.923234	0.324973	0.894927	0.578578	0.871506	0.503965		1.03351	0.855868	1.11741	0.578578	0.960941	0.770234		1.07098	0.710519	1.14744	0.503965	1.04065	0.770234
1069	10.63	12.49	66.9	61.97	48.59	sp|Q14019|COTL1_HUMAN	Coactosin-like protein OS=Homo sapiens GN=COTL1 PE=1 SV=3	HUMAN	7	#N/A	1.05148	0.673681	1.15369	0.438271	1.13326	0.412399		0.951045	0.673681	1.10345	0.402787	1.09319	0.419118		0.866782	0.438271	0.90625	0.402787	0.982781	0.788822		0.882411	0.4124	0.914756	0.419117	1.01752	0.788822
1070	10.62	11.36	19.83	16.38	14.37	sp|Q9P2T1|GMPR2_HUMAN	GMP reductase 2 OS=Homo sapiens GN=GMPR2 PE=1 SV=1	HUMAN	5	#N/A	1.10999	0.557091	1.2939	0.153257	1.34857	0.0610592		0.900912	0.557091	1.16864	0.117036	1.22792	0.0528331		0.772861	0.153257	0.855694	0.117036	1.04093	0.644955		0.741527	0.0610592	0.814385	0.0528331	0.960683	0.644955
1071	10.61	12.5	31.89	27.81	22.96	sp|Q53T59|H1BP3_HUMAN	HCLS1-binding protein 3 OS=Homo sapiens GN=HS1BP3 PE=1 SV=1	HUMAN	6	#N/A	1.07462	0.74627	1.40279	0.191491	1.49637	0.112502		0.930558	0.74627	1.30694	0.0254924	1.40883	0.000974082		0.712864	0.191491	0.765144	0.0254924	1.06542	0.472501		0.668285	0.112502	0.709807	0.000974082	0.938594	0.472502
1072	10.6	11.9	11.92	8.654	7.788	sp|Q9NTJ4|MA2C1_HUMAN	Alpha-mannosidase 2C1 OS=Homo sapiens GN=MAN2C1 PE=1 SV=1	HUMAN	7	#N/A	0.972057	0.793615	1.30745	0.00302041	1.06009	0.690773		1.02875	0.793616	1.34798	0.0181117	1.09508	0.314589		0.764849	0.00302041	0.741851	0.0181117	0.80668	0.165817		0.943317	0.690773	0.913179	0.314589	1.23965	0.165817
1073	10.59	14.56	34.69	28.23	26.19	sp|P49888|ST1E1_HUMAN	Estrogen sulfotransferase OS=Homo sapiens GN=SULT1E1 PE=1 SV=1	HUMAN	7	P49888	1.02348	0.696876	1.75113	0.00693517	1.89805	0.00162196		0.977061	0.696876	1.7134	0.00321091	1.86465	0.00126804		0.571059	0.00693517	0.583635	0.00321091	1.07955	0.265736		0.526855	0.00162196	0.536295	0.00126803	0.926312	0.265736
1074	10.57	20.92	30.74	22.68	19.46	sp|P14923|PLAK_HUMAN	Junction plakoglobin OS=Homo sapiens GN=JUP PE=1 SV=3	HUMAN	11	P14923	1.0722	0.342032	1.31192	0.0257239	1.19756	0.141364		0.93266	0.342032	1.22892	0.0858416	1.12714	0.277429		0.762239	0.0257239	0.813725	0.0858416	0.907214	0.272924		0.83503	0.141364	0.887198	0.277429	1.10228	0.272923
1075	10.55	12.42	20.56	9.391	8.503	sp|P49321|NASP_HUMAN	Nuclear autoantigenic sperm protein OS=Homo sapiens GN=NASP PE=1 SV=2	HUMAN	5	#N/A	0.963658	0.703335	0.888972	0.877379	0.878971	0.559507		1.03771	0.703336	0.926128	0.919527	0.91943	0.663486		1.12489	0.877379	1.07976	0.919527	1.00886	0.990993		1.13769	0.559507	1.08763	0.663486	0.991213	0.990993
1076	10.53	12.2	15.92	13.53	13.53	sp|P16333|NCK1_HUMAN	Cytoplasmic protein NCK1 OS=Homo sapiens GN=NCK1 PE=1 SV=1	HUMAN	6	P16333	1.10415	0.567456	1.17701	0.191599	1.28083	0.0844596		0.905677	0.567456	1.07093	0.707167	1.17119	0.226274		0.849613	0.191599	0.933769	0.707167	1.07918	0.474479		0.780745	0.0844596	0.853829	0.226274	0.926629	0.47448
1077	10.53	11.42	71.43	65.18	65.18	sp|Q15369|ELOC_HUMAN	Transcription elongation factor B polypeptide 1 OS=Homo sapiens GN=TCEB1 PE=1 SV=1	HUMAN	7	#N/A	1.00317	0.961203	0.961878	0.771727	1.05588	0.647992		0.996841	0.961203	0.961761	0.784378	1.06084	0.625621		1.03963	0.771727	1.03976	0.784378	1.08953	0.438949		0.947074	0.647992	0.942651	0.625621	0.917827	0.438949
1078	10.52	12.3	51.63	36.74	32.56	sp|O75396|SC22B_HUMAN	Vesicle-trafficking protein SEC22b OS=Homo sapiens GN=SEC22B PE=1 SV=3	HUMAN	6	#N/A	0.989323	0.87876	1.27182	0.134512	1.27613	0.197518		1.01079	0.87876	1.28937	0.0394784	1.30065	0.065375		0.786274	0.134512	0.775576	0.0394784	0.997906	0.974286		0.783621	0.197518	0.768848	0.065375	1.0021	0.974286
1079	10.52	11.74	28.26	28.26	28.26	sp|Q96HR9|REEP6_HUMAN	Receptor expression-enhancing protein 6 OS=Homo sapiens GN=REEP6 PE=1 SV=1	HUMAN	8	#N/A	1.00056	0.993818	1.44061	0.104501	1.32001	0.129759		0.999444	0.993818	1.44298	0.10995	1.3295	0.139371		0.694153	0.104501	0.693011	0.10995	0.920603	0.297723		0.757572	0.129759	0.75216	0.139371	1.08624	0.297722
1080	10.51	14.43	48	40.8	36	sp|P62851|RS25_HUMAN	40S ribosomal protein S25 OS=Homo sapiens GN=RPS25 PE=1 SV=1	HUMAN	9	#N/A	0.975311	0.698931	1.05738	0.561188	1.10702	0.158839		1.02531	0.698932	1.08645	0.397896	1.14498	0.18802		0.945734	0.561188	0.920426	0.397896	1.04379	0.438826		0.903329	0.158839	0.873376	0.18802	0.958049	0.438827
1081	10.5	12.1	13.61	12.53	12.53	sp|P53634|CATC_HUMAN	Dipeptidyl peptidase 1 OS=Homo sapiens GN=CTSC PE=1 SV=1	HUMAN	7	#N/A	1.06295	0.472379	0.58404	0.00307376	0.658266	0.00668859		0.940775	0.472379	0.550525	0.00081109	0.624089	0.00195893		1.71221	0.00307376	1.81645	0.00081109	1.12015	0.157313		1.51914	0.00668859	1.60234	0.00195893	0.892734	0.157313
1082	10.49	11.9	22.69	12.72	11.6	sp|Q8IZ83|A16A1_HUMAN	Aldehyde dehydrogenase family 16 member A1 OS=Homo sapiens GN=ALDH16A1 PE=1 SV=2	HUMAN	7	#N/A	0.941283	0.658225	0.88595	0.075868	0.967695	0.761988		1.06238	0.658225	0.944461	0.726018	1.0375	0.672106		1.12873	0.075868	1.0588	0.726018	1.08321	0.566416		1.03338	0.761987	0.963859	0.672106	0.923181	0.566416
1083	10.47	11.45	32.95	32.95	28.98	sp|Q9BRG1|VPS25_HUMAN	Vacuolar protein-sorting-associated protein 25 OS=Homo sapiens GN=VPS25 PE=1 SV=1	HUMAN	6	#N/A	1.03075	0.607232	0.998961	0.992661	1.03382	0.657688		0.970172	0.607231	0.970849	0.791993	1.01143	0.865319		1.00104	0.992661	1.03003	0.791993	1.03367	0.691915		0.967289	0.657688	0.988696	0.865319	0.967426	0.691916
1084	10.47	11.21	58.75	40.47	25.68	sp|Q86V81|THOC4_HUMAN	THO complex subunit 4 OS=Homo sapiens GN=THOC4 PE=1 SV=3	HUMAN	6	#N/A	0.999815	0.998449	0.792532	0.298382	0.709026	0.105566		1.00019	0.998449	0.789437	0.337222	0.713465	0.133265		1.26178	0.298382	1.26672	0.337222	0.894065	0.438233		1.41039	0.105566	1.40161	0.133265	1.11849	0.438233
1085	10.47	11.02	10.99	5.759	4.263	sp|Q29RF7|PDS5A_HUMAN	Sister chromatid cohesion protein PDS5 homolog A OS=Homo sapiens GN=PDS5A PE=1 SV=1	HUMAN	5	#N/A	1.16193	0.358573	1.27447	0.151371	1.03579	0.821096		0.860634	0.358573	1.09887	0.571016	0.898691	0.57769		0.784638	0.151371	0.910028	0.571016	0.809035	0.0368315		0.965449	0.821096	1.11273	0.57769	1.23604	0.0368315
1086	10.45	14.52	17.91	10.33	8.678	sp|Q8NBF2|NHLC2_HUMAN	NHL repeat-containing protein 2 OS=Homo sapiens GN=NHLRC2 PE=1 SV=1	HUMAN	7	#N/A	0.962373	0.53456	1.22137	0.0189954	1.11007	0.116035		1.0391	0.534561	1.27219	0.00714351	1.16314	0.156192		0.81875	0.0189954	0.786043	0.00714351	0.902982	0.223267		0.900845	0.116035	0.859741	0.156192	1.10744	0.223266
1087	10.45	13.9	40.46	19.09	19.09	sp|Q9UN86|G3BP2_HUMAN	Ras GTPase-activating protein-binding protein 2 OS=Homo sapiens GN=G3BP2 PE=1 SV=2	HUMAN	8	#N/A	0.999444	0.995929	1.03916	0.801636	1.09873	0.485293		1.00056	0.995929	1.04256	0.700776	1.10825	0.27928		0.962314	0.801636	0.959181	0.700776	1.05151	0.425628		0.910137	0.485293	0.902322	0.27928	0.951009	0.425628
1088	10.45	13.46	38.3	31	22.19	sp|Q15417|CNN3_HUMAN	Calponin-3 OS=Homo sapiens GN=CNN3 PE=1 SV=1	HUMAN	6	#N/A	0.977332	0.802497	0.752309	0.131479	0.765137	0.0208093		1.02319	0.802498	0.77025	0.0439887	0.78621	0.00691734		1.32924	0.131479	1.29828	0.0439887	1.00663	0.946122		1.30695	0.0208093	1.27192	0.00691734	0.993418	0.946122
1089	10.45	13.35	17.03	12.2	9.022	sp|P51692|STA5B_HUMAN	Signal transducer and activator of transcription 5B OS=Homo sapiens GN=STAT5B PE=1 SV=2	HUMAN	6	P51692	1.1852	0.365368	1.04367	0.829173	1.10063	0.674741		0.843741	0.365368	0.88832	0.422717	0.944929	0.777639		0.958157	0.829173	1.12572	0.422717	1.0507	0.653782		0.908569	0.674741	1.05828	0.777639	0.951746	0.653782
1090	10.43	11.18	21.59	18.67	11.85	sp|P27694|RFA1_HUMAN	Replication protein A 70 kDa DNA-binding subunit OS=Homo sapiens GN=RPA1 PE=1 SV=2	HUMAN	5	#N/A	0.995939	0.94525	0.792278	0.0499656	0.81863	0.0490243		1.00408	0.945252	0.797346	0.0620865	0.828208	0.041497		1.26218	0.0499656	1.25416	0.0620865	1.02863	0.639995		1.22155	0.0490243	1.20743	0.041497	0.972168	0.639996
1091	10.41	12.81	18.36	10.96	8.223	sp|Q53SF7|COBL1_HUMAN	Cordon-bleu protein-like 1 OS=Homo sapiens GN=COBLL1 PE=1 SV=2	HUMAN	6	#N/A	0.999515	0.994841	1.50477	0.108662	1.47886	0.0514633		1.00049	0.994841	1.50756	0.0837119	1.49031	0.0295401		0.664553	0.108662	0.663324	0.0837119	0.975014	0.771581		0.676197	0.0514633	0.671001	0.0295401	1.02563	0.771581
1092	10.4	12.44	18.94	10.61	7.9	sp|Q96KP1|EXOC2_HUMAN	Exocyst complex component 2 OS=Homo sapiens GN=EXOC2 PE=1 SV=1	HUMAN	6	#N/A	1.02003	0.889278	1.10513	0.450271	1.14972	0.355186		0.98036	0.889277	1.08409	0.633232	1.1352	0.0770077		0.904872	0.450271	0.922431	0.633232	1.03705	0.848102		0.869777	0.355186	0.8809	0.0770076	0.964277	0.848103
1093	10.4	11.51	17	12.25	10.25	sp|P53602|ERG19_HUMAN	Diphosphomevalonate decarboxylase OS=Homo sapiens GN=MVD PE=1 SV=1	HUMAN	5	#N/A	1.05484	0.578594	1.08659	0.347958	1.05295	0.639461		0.948011	0.578594	1.03227	0.730342	1.0048	0.964131		0.92031	0.347958	0.968737	0.730342	0.961915	0.521635		0.949709	0.639461	0.995221	0.964131	1.03959	0.521635
1094	10.38	14.31	14.25	5.303	4.045	sp|P27708|PYR1_HUMAN	CAD protein OS=Homo sapiens GN=CAD PE=1 SV=3	HUMAN	6	#N/A	1.17063	0.0304676	0.968527	0.778088	0.975903	0.830469		0.854237	0.0304676	0.830424	0.120071	0.840258	0.127814		1.0325	0.778088	1.2042	0.120071	1.00136	0.980952		1.02469	0.830469	1.19011	0.127814	0.998646	0.980952
1095	10.38	13.72	26.82	12.38	10.45	sp|Q92556|ELMO1_HUMAN	Engulfment and cell motility protein 1 OS=Homo sapiens GN=ELMO1 PE=1 SV=2	HUMAN	6	#N/A	0.989285	0.876884	0.98442	0.872865	0.91018	0.271857		1.01083	0.876885	0.997158	0.974903	0.927657	0.520217		1.01583	0.872865	1.00285	0.974903	0.919143	0.240831		1.09868	0.271857	1.07798	0.520217	1.08797	0.240831
1096	10.38	11.83	24.63	13.38	9.788	sp|O95831|AIFM1_HUMAN	Apoptosis-inducing factor 1, mitochondrial OS=Homo sapiens GN=AIFM1 PE=1 SV=1	HUMAN	5	#N/A	1.0334	0.620503	1.33812	0.0038896	1.29067	0.0122548		0.967679	0.620503	1.29818	0.0278132	1.25811	0.109028		0.747316	0.0038896	0.77031	0.0278132	0.957507	0.59551		0.774793	0.0122548	0.794844	0.109028	1.04438	0.59551
1097	10.37	13.99	28.49	18.65	10.13	sp|Q99424|ACOX2_HUMAN	Peroxisomal acyl-coenzyme A oxidase 2 OS=Homo sapiens GN=ACOX2 PE=1 SV=1	HUMAN	6	#N/A	1.03891	0.802523	2.50009	0.00213679	2.54294	0.00218091		0.962551	0.802523	2.37005	0.00750358	2.4121	0.00650845		0.399985	0.00213679	0.421932	0.00750358	1.01345	0.825612		0.393245	0.00218091	0.414577	0.00650845	0.986727	0.825612
1098	10.37	12.71	40.76	34.71	30.89	sp|Q9BRF8|CPPED_HUMAN	Calcineurin-like phosphoesterase domain-containing protein 1 OS=Homo sapiens GN=CPPED1 PE=1 SV=2	HUMAN	7	#N/A	0.822734	0.0780147	1.20303	0.419373	1.13119	0.887193		1.21546	0.0780147	1.46448	0.0373501	1.38236	0.728321		0.831231	0.419373	0.682836	0.0373501	0.927473	0.931089		0.884027	0.887193	0.7234	0.728321	1.0782	0.931089
1099	10.36	13.28	30.31	17.52	8.858	sp|P54868|HMCS2_HUMAN	Hydroxymethylglutaryl-CoA synthase, mitochondrial OS=Homo sapiens GN=HMGCS2 PE=1 SV=1	HUMAN	5	#N/A	1.13492	0.109974	1.61701	0.000880504	1.60043	0.0173173		0.881123	0.109974	1.42898	0.00424647	1.42526	0.0549546		0.618425	0.000880504	0.699799	0.00424647	0.986005	0.894379		0.624834	0.0173173	0.701628	0.0549546	1.01419	0.894379
1100	10.36	11.28	20.41	14.15	9.932	sp|Q9UPT5|EXOC7_HUMAN	Exocyst complex component 7 OS=Homo sapiens GN=EXOC7 PE=1 SV=3	HUMAN	5	#N/A	0.936256	0.306082	1.14546	0.188665	0.968664	0.753923		1.06808	0.306082	1.22591	0.0958081	1.04207	0.740054		0.873015	0.188665	0.815718	0.0958081	0.839277	0.0301237		1.03235	0.753922	0.959626	0.740054	1.1915	0.0301237
1101	10.35	10.96	42.57	36.49	32.43	sp|P61626|LYSC_HUMAN	Lysozyme C OS=Homo sapiens GN=LYZ PE=1 SV=1	HUMAN	7	#N/A	0.910697	0.1856	0.435929	0.00956501	0.417511	0.00129347		1.09806	0.185601	0.487886	0.0178193	0.459935	0.00139028		2.29395	0.00956501	2.04966	0.0178193	0.981694	0.880831		2.39515	0.00129347	2.17422	0.00139028	1.01865	0.880831
1102	10.3	11.24	38.48	24.55	21.52	sp|O95218|ZRAB2_HUMAN	Zinc finger Ran-binding domain-containing protein 2 OS=Homo sapiens GN=ZRANB2 PE=1 SV=2	HUMAN	5	O95218	1.00335	0.969826	0.911588	0.576118	0.925951	0.573766		0.99666	0.969826	0.909599	0.577839	0.92955	0.608258		1.09699	0.576118	1.09939	0.57784	1.01034	0.90793		1.07997	0.573766	1.07579	0.608258	0.98977	0.90793
1103	10.29	11.91	23.88	13.62	13.25	sp|O60684|IMA7_HUMAN	Importin subunit alpha-7 OS=Homo sapiens GN=KPNA6 PE=1 SV=1	HUMAN	5	#N/A	0.641982		0.826359		0.721803			1.55768		1.29045		1.13337			1.21013		0.774926		0.867737			1.38542		0.882322		1.15242
1104	10.28	10.73	54.05	44.86	41.62	sp|P51452|DUS3_HUMAN	Dual specificity protein phosphatase 3 OS=Homo sapiens GN=DUSP3 PE=1 SV=1	HUMAN	6	#N/A	1.10722	0.441668	1.41532	0.0191552	1.43435	0.00216681		0.903162	0.441668	1.28132	0.00358757	1.30137	0.0223796		0.706556	0.0191552	0.780447	0.00358757	1.00399	0.956372		0.69718	0.00216681	0.76842	0.0223796	0.996029	0.956372
1105	10.27	20.83	30.66	24.33	17.03	sp|P38919|IF4A3_HUMAN	Eukaryotic initiation factor 4A-III OS=Homo sapiens GN=EIF4A3 PE=1 SV=4	HUMAN	12	#N/A	1.00533	0.926876	1.12058	0.398358	1.08681	0.520483		0.994702	0.926874	1.11348	0.507174	1.08712	0.617511		0.892395	0.398358	0.898088	0.507174	0.972967	0.64837		0.920128	0.520483	0.919857	0.617511	1.02778	0.648369
1106	10.27	12.91	24.36	13.02	10.95	sp|Q13616|CUL1_HUMAN	Cullin-1 OS=Homo sapiens GN=CUL1 PE=1 SV=2	HUMAN	6	Q13616	1.0615	0.622404	1.10796	0.455561	1.02745	0.82521		0.942063	0.622403	1.05237	0.788158	0.975959	0.734651		0.902559	0.455561	0.950234	0.788158	0.922269	0.628639		0.973284	0.82521	1.02463	0.734651	1.08428	0.628639
1107	10.26	11.95	55.84	51.95	51.95	sp|P68036|UB2L3_HUMAN	Ubiquitin-conjugating enzyme E2 L3 OS=Homo sapiens GN=UBE2L3 PE=1 SV=1	HUMAN	6	#N/A	1.03962	0.703955	0.608199	0.0517104	0.659742	0.0243872		0.961887	0.703955	0.583694	0.0304322	0.639549	0.015671		1.6442	0.0517104	1.71323	0.0304322	1.0849	0.414797		1.51574	0.0243872	1.5636	0.015671	0.921748	0.414798
1108	10.24	13.18	34.69	30.31	28.13	sp|O75821|EIF3G_HUMAN	Eukaryotic translation initiation factor 3 subunit G OS=Homo sapiens GN=EIF3G PE=1 SV=2	HUMAN	7	#N/A	1.05007	0.648764	0.977799	0.909052	1.09264	0.507287		0.952317	0.648763	0.931337	0.635453	1.05011	0.602313		1.0227	0.909052	1.07372	0.635453	1.12061	0.180002		0.915211	0.507287	0.952277	0.602312	0.892371	0.180002
1109	10.21	11.87	38.83	31.55	25.24	sp|O43399|TPD54_HUMAN	Tumor protein D54 OS=Homo sapiens GN=TPD52L2 PE=1 SV=2	HUMAN	5	#N/A	0.92795	0.592476	0.85247	0.403397	0.868794	0.332995		1.07764	0.592476	0.922386	0.653281	0.947331	0.744264		1.17306	0.403397	1.08414	0.653281	1.0199	0.844697		1.15102	0.332995	1.0556	0.744264	0.980489	0.844698
1110	10.19	14.07	18.66	6.721	4.171	sp|Q7KZ85|SPT6H_HUMAN	Transcription elongation factor SPT6 OS=Homo sapiens GN=SUPT6H PE=1 SV=2	HUMAN	5	#N/A	1.03791	0.851554	1.09014	0.582256	1.15301	0.255398		0.963472	0.851554	1.04757	0.886658	1.12133	0.656781		0.91731	0.582256	0.95459	0.886658	1.05489	0.737275		0.867299	0.255398	0.891798	0.656781	0.947968	0.737275
1111	10.18	11.66	41.35	30.29	26.44	sp|Q86WR0|CCD25_HUMAN	Coiled-coil domain-containing protein 25 OS=Homo sapiens GN=CCDC25 PE=1 SV=2	HUMAN	6	#N/A	1.06624	0.633861	1.14972	0.259327	1.06192	0.596954		0.937873	0.633861	1.0815	0.225263	1.00281	0.962661		0.869773	0.259327	0.924644	0.225262	0.91617	0.179715		0.941688	0.596954	0.997195	0.962661	1.0915	0.179715
1112	10.17	15.24	15.54	4.588	3.23	sp|O75643|U520_HUMAN	U5 small nuclear ribonucleoprotein 200 kDa helicase OS=Homo sapiens GN=SNRNP200 PE=1 SV=2	HUMAN	7	O75643	1.10695	0.29329	0.959256	0.728605	0.929458	0.511166		0.903383	0.29329	0.868357	0.12054	0.845989	0.0189028		1.04247	0.728605	1.1516	0.12054	0.962619	0.687893		1.0759	0.511166	1.18205	0.0189028	1.03883	0.687892
1113	10.17	13.31	12.29	5.907	3.777	sp|Q5VSK2|MRC1L_HUMAN	Macrophage mannose receptor 1-like protein 1 OS=Homo sapiens GN=MRC1L1 PE=2 SV=1	HUMAN	6	#N/A	0.901788	0.516691	1.1385	0.548158	1.20378	0.342097		1.10891	0.516692	1.27971	0.0279976	1.35375	0.00441134		0.878352	0.548158	0.78143	0.0279976	1.04579	0.452222		0.830713	0.342097	0.738687	0.00441134	0.956219	0.452222
1114	10.17	11.76	47.26	40.8	37.31	sp|P43487|RANG_HUMAN	Ran-specific GTPase-activating protein OS=Homo sapiens GN=RANBP1 PE=1 SV=1	HUMAN	7	#N/A	1.07652	0.527735	0.824438	0.363591	0.874295	0.468055		0.928917	0.527735	0.76405	0.331844	0.819856	0.375949		1.21295	0.363591	1.30882	0.331844	1.05242	0.475157		1.14378	0.468055	1.21973	0.375949	0.950191	0.475157
1115	10.15	11.39	44.16	37.23	37.23	sp|P16083|NQO2_HUMAN	Ribosyldihydronicotinamide dehydrogenase [quinone] OS=Homo sapiens GN=NQO2 PE=1 SV=4	HUMAN	7	#N/A	0.959128	0.664383	1.50142	0.119827	1.5615	0.0435959		1.04261	0.664384	1.55508	0.107846	1.6339	0.034488		0.666037	0.119827	0.643053	0.107846	1.03238	0.757432		0.640409	0.0435959	0.612034	0.034488	0.96864	0.757433
1116	10.14	12.83	17.74	14.15	13.02	sp|O43865|SAHH2_HUMAN	Putative adenosylhomocysteinase 2 OS=Homo sapiens GN=AHCYL1 PE=1 SV=2	HUMAN	7	#N/A	1.03718	0.581446	1.29757	0.28716	1.28123	0.317145		0.964151	0.581445	1.25356	0.419729	1.2439	0.445986		0.770669	0.28716	0.797728	0.419729	0.989682	0.882276		0.780497	0.317145	0.803924	0.445986	1.01043	0.882276
1117	10.13	25.26	54.57	45.88	36.53	sp|P55795|HNRH2_HUMAN	Heterogeneous nuclear ribonucleoprotein H2 OS=Homo sapiens GN=HNRNPH2 PE=1 SV=1	HUMAN	15	#N/A	1.03445	0.769776	0.834793	0.467074	0.866858	0.608522		0.966694	0.769776	0.805446	0.280264	0.843421	0.418988		1.1979	0.467074	1.24155	0.280264	1.04147	0.650929		1.15359	0.608522	1.18565	0.418988	0.96018	0.65093
1118	10.12	11.93	25.27	17.69	15.52	sp|Q15404|RSU1_HUMAN	Ras suppressor protein 1 OS=Homo sapiens GN=RSU1 PE=1 SV=3	HUMAN	7	#N/A	0.924245	0.444513	1.18652	0.088611	1.04817	0.59434		1.08196	0.444514	1.28617	0.116596	1.1427	0.3702		0.842797	0.088611	0.7775	0.116596	0.877339	0.0523137		0.954047	0.59434	0.87512	0.3702	1.13981	0.0523137
1119	10.11	34.98	51.35	43.49	41.77	sp|Q14240|IF4A2_HUMAN	Eukaryotic initiation factor 4A-II OS=Homo sapiens GN=EIF4A2 PE=1 SV=2	HUMAN	21	#N/A	1.08778	0.328166	0.896285	0.633716	0.964607	0.81482		0.919302	0.328166	0.824931	0.475448	0.892876	0.578653		1.11572	0.633716	1.21222	0.475448	1.07439	0.475848		1.03669	0.81482	1.11998	0.578653	0.930757	0.475848
[truncated: 1,319 more rows]

## Sheet: Quantification (2 pep P<0.05)
No.	Unused	Total	%Cov	%Cov(50)	%Cov(95)	Accession	Name	Species	Peptides(95%)		115:114	PVal 115:114	116:114	PVal 116:114	117:114	PVal 117:114		114:115	PVal 114:115	116:115	PVal 116:115	117:115	PVal 117:115		114:116	PVal 114:116	115:116	PVal 115:116	117:116	PVal 117:116		114:117	PVal 114:117	115:117	PVal 115:117	116:117	PVal 116:117		ratio	114:116	PVal 114:116	114:117	PVal 114:117	115:116	PVal 115:116	115:117	PVal 115:117	Average Ratio
[truncated: 694 more rows]

[truncated: 3 more sheets: Differential (ratio>1.3), S100A9, repeats]
